# Supplementary material for: Improved Genomic Identification, Clustering, and Serotyping of Shiga Toxin-Producing Escherichia coli Using Cluster/Serotype-Specific Gene Markers
Source: Front Cell Infect Microbiol. 2022 Jan 10;11:772574. doi: 10.3389/fcimb.2021.772574 (PMC8785982; doi:10.3389/fcimb.2021.772574)
Supplement: Supplementary file 4 [file Table_1.xlsx]

## Sheet: Table S1
Table S1: 3,258 isolates used in identification dataset
Accession Number	Species	stx screening	Assignment by phylogenetic tree	ClermonTyper	Assignment by specific genes	Serotypes by SerotypeFinder	ST	rST
ERR273803	E.fergusonii	stx negative	E.fergusonii	fergusonii	NA	E.fergusonii	ST4419	rST59695
DRR148328	ECOLI	stx negative	ECOLI	F	NA	ECOLI	ST59	rST338
ERR279202	ECOLI	stx negative	ECOLI	A	NA	ECOLI	ST757	rST17
SRR2994331	EIEC	stx negative	EIEC	A	NA	EIEC	ST1408	rST32385
ERR217067	EIEC	stx negative	EIEC	B1	NA	EIEC	ST270	rST14883
SRR1840561	EIEC	stx negative	EIEC	D	NA	EIEC	ST279	rST41087
SRR3000442	EIEC	stx negative	EIEC	D	NA	EIEC	ST280	rST33327
SRR2994196	EIEC	stx negative	EIEC	A	NA	EIEC	ST281	rST15120
SRR2994200	EIEC	stx negative	EIEC	A	NA	EIEC	ST281	rST15120
SRR4897482	EIEC	stx negative	EIEC	B1	NA	EIEC	ST311	rST29643
ERR3331148	EIEC	stx negative	EIEC	B1	NA	EIEC	ST4267	rST12
SRR7249702	EIEC	stx negative	EIEC	B1	NA	EIEC	ST4267	rST86621
SRR7285442	EIEC	stx negative	EIEC	B1	NA	EIEC	ST4267	rST86730
SRR3578917	EIEC	stx negative	EIEC	A	NA	EIEC	ST6	rST38749
SRR4897233	EIEC	stx negative	EIEC	A	NA	EIEC	ST6	rST37
SRR5017307	EIEC	stx negative	EIEC	A	NA	EIEC	ST6	rST30440
SRR4786227	EIEC	stx negative	EIEC	B1	NA	EIEC	ST99	rST35024
SRR4787070	EIEC	stx negative	EIEC	B1	NA	EIEC	ST99	rST35024
SRR7213657	ECOLI	stx negative	ECOLI	D	NA	H1	ST1	rST21
SRR11475197	STEC	stx2 positive	DM21	D	DM21	H1	ST1	rST1793
DRR102791	ECOLI	stx negative	ECOLI	B2	NA	H1	ST2554	rST13
ERR2203395	ECOLI	stx negative	ECOLI	D	NA	H1	ST5748	rST14
SRR11391775	STEC	stx2 positive	STEC	B1	NA	H10	NA	NA
SRR7221237	STEC	stx1 positive	AM29	A	AM29	H10	ST10	NA
ERR1100456	ECOLI	stx negative	ECOLI	B1	NA	H10	ST1730	rST16
SRR4340447	STEC	stx2 positive	AM13	A	AM13	H10	ST206	rST1953
ERR1789859	ECOLI	stx negative	ECOLI	A	NA	H10	ST2705	rST47
SRR10357086	STEC	stx1 and stx2 positive	B1M52	B1	B1M52	H10	ST3695	NA
DRR063313	ECOLI	stx negative	ECOLI	B1	NA	H10	ST4086	rST13
ERR1156151	ECOLI	stx negative	ECOLI	B1	NA	H10	ST441	rST15
DRR103179	STEC	stx2 positive	B1M107	B1	B1M107	H10	ST441	rST64838
DRR103187	STEC	stx2 positive	B1M107	B1	B1M107	H10	ST441	rST42499
SRR1264953	ECOLI	stx negative	ECOLI	B1	NA	H10	ST5378	rST12
ERR1082521	ECOLI	stx negative	ECOLI	B1	NA	H10	ST5730	rST10
SRR11475212	STEC	stx2 A	B1M22	B1	B1M22	H10	ST641	rST40330
SRR6361850	ECOLI	stx negative	ECOLI	B2	NA	H10	ST8886	rST12
SRR8625657	STEC	stx2 positive	B1M10	B1	B1M10	H11	ST10487	rST33518
SRR2417031	STEC	stx1 positive	C1	B1	C1	H11	ST21	rST30008
SRR3176144	STEC	stx1 positive	C1	B1	C1,O26:H11	H11	ST21	rST34175
SRR7256947	STEC	stx1 positive	C1	B1	C1,O26:H11	H11	ST21	rST41003
SRR6185864	STEC	stx1 and stx2 positive	B1M10	B1	B1M10	H11	ST2389	rST64699
SRR3931135	STEC	stx2 positive	B1M10	B1	B1M10	H11	ST2389	rST44437
SRR8625658	STEC	stx2 positive	B1M10	B1	B1M10	H11	ST2389	rST33518
SRR9998333	STEC	stx2 positive	B1M10	B1	B1M10	H11	ST2389	rST138275
SRR10179692	STEC	stx2 positive	C1	B1	C1,O26:H11	H11	ST29	NA
SRR2481284	STEC	stx2 positive	B1M10	B1	B1M10	H11	ST295	rST30038
SRR3931206	STEC	stx2 positive	B1M10	B1	B1M10	H11	ST295	rST33518
SRR3931254	STEC	stx2 positive	B1M10	B1	B1M10	H11	ST295	rST44448
SRR5034992	STEC	stx2 positive	B1M10	B1	B1M10	H11	ST295	rST33518
SRR6366333	STEC	stx2 positive	B1M10	B1	B1M10	H11	ST295	rST64890
SRR6870260	STEC	stx2 positive	B1M10	B1	B1M10	H11	ST295	rST86132
SRR9671189	STEC	stx2 positive	B1M10	B1	B1M10	H11	ST295	rST44448
SRR7427739	STEC	stx1 and stx2 positive	C17	B1	C17	H11	ST297	rST86855
DRR089050	ECOLI	stx negative	ECOLI	D	NA	H11	ST501	rST118
SRR3040550	STEC	stx1 positive	C1	B1	C1,O26:H11	H11	ST5310	rST2264
SRR3278970	STEC	stx1 positive	C1	B1	C1,O26:H11	H11	ST5549	rST2264
ERR3317739	STEC	stx1 positive	C1	B1	C1,O26:H11,O103:H11	H11	ST723	NA
SRR10042797	STEC	stx1 positive	C1	B1	C1	H11	ST8265	NA
SRR8530199	STEC	stx1 positive	C1	B1	C1,O26:H11	H11	ST8275	NA
SRR8901379	STEC	stx2 positive	CM2	C	CM2	H11	ST88	rST-84424
SRR9911794	STEC	stx1 positive	STEC	B1	NA	H11/H14	ST2144	NA
SRR4280432	STEC	stx1 positive	C1	B1	C1,O26:H11	H11/H4	ST21	rST2264
SRR10175906	STEC	stx1 positive	B1M37	B1	B1M37	H12	ST101	NA
DRR063337	ECOLI	stx negative	ECOLI	A	NA	H12	ST215	rST23
ERR1681793	ECOLI	stx negative	ECOLI	A	NA	H12	ST3107	rST35
SRR6039462	STEC	stx1 positive	AM2	A	AM2	H12	ST329	rST64582
SRR7786826	STEC	stx2 positive	B1M72	B1	B1M72	H12	ST8405	NA
SRR11475218	STEC	stx2 A	DM18	D	DM18	H14	ST10945	rST138994
ERR1622122	ECOLI	stx negative	ECOLI	B1	NA	H14	ST1249	rST15
ERR3307791	STEC	stx2 positive	STEC	B1	NA	H14	ST1249	rST15577
DRR102777	ECOLI	stx negative	ECOLI	D	NA	H14	ST1406	rST10
ERR1948955	ECOLI	stx negative	ECOLI	B1	NA	H14	ST1642	rST24
SRR5040877	STEC	stx2 positive	B1M102	B1	B1M102	H14	ST2161	rST15294
SRR2982111	STEC	stx1 and stx2 positive	C7	B1	C7	H14	ST33	rST33275
SRR7265930	STEC	stx1 and stx2 positive	C7	B1	C7	H14	ST33	rST86658
SRR6361856	STEC	stx2 positive	B2M6	B2	B2M6	H14	ST5923	rST32427
SRR4788233	STEC	stx2 positive	STEC	A	NA	H14	ST7010	rST48055
DRR103002	STEC	stx1 and stx2 positive	AM32	A	AM32	H14	ST7868	rST85657
DRR102979	STEC	stx1 and stx2 positive	AM32	A	AM32	H14	ST7873	rST85672
DRR031250	ECOLI	stx negative	ECOLI	B2	NA	H14	ST929	rST29
SRR7842115	STEC	stx1 positive	STEC	B2	NA	H14/H2	ST3672	rST14749
DRR100985	ECOLI	stx negative	ECOLI	D	NA	H15	ST2914	rST13
SRR3185989	STEC	stx2 positive	DM4	D	DM4	H15	ST2914	rST15101
SRR3726673	STEC	stx1 positive	DM5	D	DM5	H15	ST349	rST40421
SRR5870499	STEC	stx2 positive	DM5	D	DM5	H15	ST349	rST59897
DRR031243	ECOLI	stx negative	ECOLI	D	NA	H15	ST38	rST1289
SRR8942105	STEC	stx1 positive	B1M3	B1	B1M3	H16	NA	NA
SRR10003486	STEC	stx1 positive	C1	B1	C1,O26:H11,O118/O151:H16	H16	ST21	NA
SRR7942449	STEC	stx1 positive	B1M3	B1	B1M3	H16	ST2217	NA
SRR7992430	STEC	stx1 positive	STEC	B1	NA	H16	ST2280	NA
SRR3929507	STEC	stx1 and stx2 positive	B1M10	B1	B1M10	H16	ST295	rST43090
SRR2178244	STEC	stx2 positive	B1M10	B1	B1M10	H16	ST295	rST2078
SRR5033739	STEC	stx2 positive	B1M10	B1	B1M10	H16	ST295	rST43090
ERR972179	ECOLI	stx negative	ECOLI	B1	NA	H16	ST3090	rST12
SRR4423865	STEC	stx1 positive	AM2	A	AM2	H16	ST329	rST15586
DRR102618	ECOLI	stx negative	ECOLI	B1	NA	H16	ST453	rST171
SRR11032255	STEC	stx1 positive	STEC	B1	NA	H16	ST4623	NA
SRR3931209	STEC	stx2 positive	B1M115	B1	B1M115	H16	ST5435	rST30153
SRR3176146	STEC	stx1 positive	C1	B1	C1,O26:H11,O118/O151:H16	H16	ST5732	rST2264
SRR8625775	STEC	stx1 and stx2 positive	B1M4	B1	B1M4	H16	ST6274	rST138606
SRR3882982	STEC	stx2 positive	B1M10	B1	B1M10	H16	ST6473	rST42472
SRR4430510	STEC	stx2 positive	STEC	A	NA	H16	ST6878	rST47151
ERR3322810	STEC	stx1 A	STEC	B1	NA	H16	ST8649	rST58821
SRR8172605	STEC	stx1 positive	STEC	B1	NA	H16	ST8649	rST58821
SRR8378680	STEC	stx1 positive	STEC	D	NA	H18	ST106	NA
ERR119501	ECOLI	stx negative	ECOLI	A	NA	H18	ST1303	rST21
SRR7466561	STEC	stx1 positive	GM3	G	GM3	H18	ST657	rST30109
SRR7236593	STEC	stx2 positive	DM11	D	DM11	H18	ST69	rST86520
SRR5023942	STEC	stx1 and stx2 positive	DM2	D	O157:H7,DM2	H18/H7	ST4377	rST48099
SRR10346109	STEC	stx2 positive	B1M47	B1	B1M47	H19	NA	NA
SRR7355831	STEC	stx1 and stx2 positive	STEC	B1	NA	H19	ST1125	rST30332
ERR1755173	ECOLI	stx negative	ECOLI	A	NA	H19	ST159	rST13
ERR1216275	ECOLI	stx negative	ECOLI	A	NA	H19	ST1721	rST27
DRR103174	STEC	stx2 positive	B1M65	B1	B1M65	H19	ST192	NA
SRR7244076	STEC	stx1 and stx2 positive	B1M47	B1	B1M47	H19	ST205	rST30580
SRR2038670	STEC	stx2 positive	B1M47	B1	B1M47	H19	ST205	rST30580
SRR2056427	STEC	stx2 positive	B1M47	B1	B1M47	H19	ST205	rST30676
SRR6129400	STEC	stx2 positive	B1M86	B1	B1M86	H19	ST2166	rST64653
SRR3989541	ECOR	stx negative	ECOR	C	NA	H19	ST360	rST2087
SRR8291251	STEC	stx1 positive	B1M12	B1	B1M12	H19	ST447	NA
ERR144959	ECOLI	stx negative	ECOLI	A	NA	H19	ST5601	rST12
SRR3131263	STEC	stx2 positive	B1M47	B1	B1M47	H19	ST5960	rST33408
SRR10210293	STEC	stx2 positive	C5	B1	C5	H19	ST655	NA
SRR3931233	STEC	stx2 positive	B1M86	B1	B1M86	H19	ST6638	rST43100
SRR6222019	STEC	stx2 positive	B1M86	B1	B1M86	H19	ST6638	rST85566
SRR7184235	STEC	stx1 and stx2 positive	C12	B1	C12	H19	ST675	rST86451
SRR5470048	STEC	stx2 positive	B1M18	B1	B1M18	H19	ST679	rST40715
SRR5574016	STEC	stx2 positive	B1M47	B1	B1M47	H19	ST7397	rST30580
ERR1100500	ECOLI	stx negative	ECOLI	A	NA	H19	ST746	rST166
DRR102655	ECOLI	stx negative	ECOLI	B1	NA	H19	ST763	rST13
SRR6371742	STEC	stx2 positive	B1M47	B1	B1M47	H19	ST7955	rST30580
SRR7265836	STEC	stx1 and stx2 positive	B1M58	B1	B1M58	H19/H21	ST2952	rST86660
SRR10042837	STEC	stx1 positive	C2	B1	C2,O103:H2,O123:H2	H2	NA	NA
SRR9420405	STEC	stx2 positive	B1M16	B1	B1M16	H2	ST1148	rST30159
ERR1100427	ECOLI	stx negative	ECOLI	B1	NA	H2	ST1665	rST33
SRR6870671	STEC	stx1 positive	C2	B1	C2	H2	ST17	rST86136
SRR9730506	STEC	stx1 positive	C2	B1	C2,O103:H2	H2	ST17	rST144490
SRR10120171	STEC	stx1 positive	C2	B1	C2,O103:H2	H2	ST1967	NA
DRR103009	STEC	stx2 positive	B1M89	B1	B1M89	H2	ST2008	rST30133
SRR3437884	STEC	stx2 positive	B1M89	B1	B1M89	H2	ST2008	rST29624
SRR6743516	STEC	stx1 and stx2 positive	C10	B1	C10	H2	ST25	rST10
SRR5281817	STEC	stx1 and stx2 positive	C10	B1	C10	H2	ST25	rST59269
ERR1055893	ECOLI	stx negative	ECOLI	B1	NA	H2	ST2599	rST16
SRR9099173	STEC	stx1 positive	C3	B1	C3	H2	ST306	rST112878
SRR2239605	ECOLI	stx negative	ECOLI	B1	NA	H2	ST3602	rST12
SRR6185861	STEC	stx1 positive	C2	B1	C2,O103:H2	H2	ST386	rST-73548
SRR7187018	STEC	stx1 positive	B1M80	B1	B1M80	H2	ST388	rST86502
ERR3322782	STEC	stx1 and stx2 positive	STEC	B1	NA	H2	ST4017	rST144699
SRR8139154	STEC	stx1 and stx2 positive	C10	B1	C10	H2	ST4748	NA
SRR2481400	STEC	stx2 positive	DM7	D	DM7	H2	ST5736	rST30240
SRR9833314	STEC	stx2 positive	DM7	D	DM7	H2	ST5736	rST138160
SRR9846986	STEC	stx2 positive	DM7	D	DM7	H2	ST5736	rST30240
SRR3146369	STEC	stx1 and stx2 positive	B1M82	B1	B1M82	H2	ST5973	rST15666
DRR102662	STEC	stx2 positive	B1M82	B1	B1M14,B1M82	H2	ST5973	rST15666
SRR2014870	STEC	stx1 and stx2 positive	B1M82	B1	B1M82	H2	ST661	NA
SRR3951510	ECOR	stx negative	ECOR	B1	NA	H2	ST67	rST14845
SRR10513268	STEC	stx1 positive	B1M83	B1	B1M83	H2	ST7032	rST138641
DRR103010	STEC	stx2 positive	B1M89	B1	B1M89	H2	ST7888	rST30133
SRR9659649	STEC	stx1 positive	C10	B1	C10	H2	ST811	rST30074
SRR11041337	STEC	stx2 positive	B1M85	B1	B1M85	H2	ST8296	rST86596
ERR1218676	ECOLI	stx negative	ECOLI	B1	NA	H2	ST847	rST68
SRR11096647	STEC	stx2 positive	STEC	B1	NA	H2	ST847	rST15024
SRR8547519	STEC	stx1 and stx2 positive	C10	B1	C10	H2	ST8637	rST30074
SRR7191542	STEC	stx1 positive	B1M85	B1	B1M85	H2	ST937	rST29816
SRR8086690	STEC	stx1 positive	STEC	D	NA	H2/H4/H7	ST5527	rST15297
SRR5035006	STEC	stx2 positive	STEC	B1	NA	H20	ST1308	rST30141
DRR063380	ECOLI	stx negative	ECOLI	A	NA	H20	ST191	rST32
SRR8192810	STEC	stx1 positive	AM5	A	AM5	H20	ST398	NA
ERR3309102	STEC	stx1 positive	EM5	E	EM5	H20	ST6060	rST35300
SRR7191573	STEC	stx1 positive	EM5	E	EM5	H20	ST6060	rST35300
ERR271228	ECOR	stx negative	ECOR	A	NA	H20	ST63	rST29942
SRR5018351	STEC	stx2 positive	STEC	D	NA	H20	ST7008	rST93662
SRR10276148	STEC	stx2 positive	EM17	D	EM17	H20	ST8354	rST86867
SRR10267474	STEC	stx1 and stx2 positive	STEC	B1	NA	H21	NA	NA
ERR3062007	ECOLI	stx negative	ECOLI	B1	NA	H21	ST1248	rST17
SRR3231658	STEC	stx2 positive	B1M84	B1	B1M84	H21	ST1248	rST35003
SRR3931384	STEC	stx2 positive	B1M84	B1	B1M84	H21	ST1248	rST35003
ERR1622931	ECOLI	stx negative	ECOLI	A	NA	H21	ST1564	rST28
SRR6764097	STEC	stx1 and stx2 positive	STEC	B1	NA	H21	ST1613	rST86047
SRR5222924	STEC	stx2 positive	STEC	B1	NA	H21	ST1673	rST59193
SRR5040875	STEC	stx1 positive	B1M3	B1	B1M3	H21	ST2217	rST44444
SRR3957067	STEC	stx2 positive	C13	B1	C13	H21	ST223	rST42807
SRR7204332	STEC	stx2 positive	STEC	C	NA	H21	ST23	rST2087
SRR7465136	STEC	stx2 positive	B1M109	B1	B1M109	H21	ST2354	rST30736
SRR10251538	STEC	stx1 positive	C3	B1	C3	H21	ST306	NA
ERR2044129	STEC	stx1 A	B1M110	B1	B1M110	H21	ST40	rST1624
SRR4897307	STEC	stx1 positive	B1M110	B1	B1M110	H21	ST40	rST1624
SRR11479152	STEC	stx1 and stx2 positive	C8	B1	C8	H21	ST442	rST146018
DRR065579	ECOLI	stx negative	ECOLI	B1	NA	H21	ST443	rST249
DRR031234	STEC	stx1 and stx2 positive	B1M51	B1	B1M51	H21	ST5580	rST1590
ERR436196	STEC	stx1 positive	STEC	B1	NA	H21	ST56	rST14734
SRR7427726	STEC	stx1 and stx2 positive	B1M45	B1	B1M45	H21	ST58	rST86856
SRR10267314	STEC	stx2 positive	STEC	B1	NA	H21	ST602	NA
ERR144951	ECOLI	stx negative	ECOLI	B1	NA	H21	ST616	rST72
SRR4293164	STEC	stx1 positive	STEC	B1	NA	H21	ST616	rST46650
SRR10723381	STEC	stx1 positive	C9	B1	C9	H21	ST6175	rST35169
SRR3438314	STEC	stx1 and stx2 positive	B1M79	B1	B1M79	H21	ST6229	rST36835
SRR5040879	STEC	stx2 positive	B1M43	B1	B1M43	H21	ST6639	rST43099
ERR1609575	ECOLI	stx negative	ECOLI	A	NA	H21	ST6701	rST14
SRR5805563	STEC	stx2 positive	B1M76	B1	B1M76	H21	ST672	NA
SRR1999992	STEC	stx2 positive	B1M43	B1	B1M43	H21	ST677	rST15267
SRR4340529	STEC	stx1 and stx2 positive	C8	B1	C8	H21	ST6837	rST1629
ERR2137963	ECOLI	stx negative	ECOLI	A	NA	H21	ST7095	rST28
SRR6177992	STEC	stx1 and stx2 positive	B1M57	B1	B1M57	H21	ST737	rST32425
SRR8941763	STEC	stx2 positive	C8	B1	C8	H21	ST829	NA
ERR1204086	ECOLI	stx negative	ECOLI	G	NA	H23	ST454	rST13
SRR8244959	STEC	stx2 positive	C4	A	C4	H25	NA	NA
SRR10569540	STEC	stx1 and stx2 positive	C4	A	C4	H25	ST119	NA
SRR7233625	STEC	stx1 and stx2 positive	B1M23	B1	B1M23	H25	ST154	rST86572
ERR3330192	STEC	stx1 positive	B1M7	B1	B1M7	H25	ST155	rST1607
DRR089057	ECOLI	stx negative	ECOLI	F	NA	H25	ST1722	rST100
ERR1055864	ECOLI	stx negative	ECOLI	E	NA	H25	ST2485	rST22
SRR5649632	STEC	stx2 positive	C3	B1	C3	H25	ST300	rST-72477
SRR8244947	STEC	stx2 positive	C4	A	C4	H25	ST342	NA
SRR10096066	STEC	stx1 positive	C3	B1	C3	H25	ST343	NA
ERR1948972	ECOR	stx negative	ECOR	A	NA	H25	ST44	rST2011
SRR3951494	ECOR	stx negative	ECOR	E	NA	H25	ST57	rST30725
SRR10217361	STEC	stx2 positive	C4	A	C4	H25	ST659	NA
SRR8592201	STEC	stx1 and stx2 positive	C4	A	C4	H25	ST7316	rST138598
SRR8625706	STEC	stx1 and stx2 positive	C4	A	C4	H25	ST7316	rST59612
SRR6039950	STEC	stx2 positive	EM13	cladeI	EM13	H25	ST7646	rST64585
DRR089026	ECOLI	stx negative	ECOLI	A	NA	H26	ST1114	rST32
ERR3061949	ECOLI	stx negative	ECOLI	B1	NA	H26	ST1250	rST15
SRR3371982	STEC	stx2 positive	DM19	D	DM19	H26	ST6193	rST35154
SRR4099200	ECOR	stx negative	ECOR	E	NA	H26	ST64	rST14799
SRR8448492	STEC	stx2 positive	AM24	A	AM24	H26	ST710	rST101149
SRR5306028	STEC	stx2 positive	DM19	D	DM19	H26	ST7246	rST59313
ERR1156339	ECOLI	stx negative	ECOLI	E	NA	H27	ST1640	rST12
SRR2993380	STEC	stx1 positive	EM11	cladeI	EM11	H27	ST3057	NA
ERR230427	ECOLI	stx negative	ECOLI	B1	NA	H27	ST5308	rST28
DRR063302	ECOLI	stx negative	ECOLI	B1	NA	H28	ST1196	rST145
SRR6361885	ECOLI	stx negative	ECOLI	B1	NA	H28	ST1205	rST16
ERR084477	ECOLI	stx negative	ECOLI	B1	NA	H28	ST1308	rST48
ERR1082458	ECOLI	stx negative	ECOLI	D	NA	H28	ST137	rST30
ERR135722	STEC	stx1 positive	STEC	D	C6	H28	ST137	rST1534
SRR7094050	STEC	stx2 positive	B1M88	B1	B1M88	H28	ST156	rST86346
SRR7291043	STEC	stx1 and stx2 positive	EM9	Unknown	EM9	H28	ST1819	rST29665
SRR10231870	STEC	stx1 and stx2 positive	B1M59	B1	B1M59	H28	ST192	NA
DRR178186	STEC	stx1 and stx2 positive	C6	D	C6	H28	ST32	rST29549
DRR178197	STEC	stx1 positive	C6	D	C6	H28	ST32	rST127030
SRR10723486	STEC	stx2 positive	C6	D	C6	H28	ST32	rST35137
SRR1752451	STEC	stx2 positive	C6	D	C6	H28	ST32	rST1534
SRR5033718	STEC	stx2 positive	C6	D	C6	H28	ST32	rST58749
SRR9594300	STEC	stx2 positive	C6	D	C6	H28	ST32	rST36950
SRR3341735	STEC	stx1 positive	STEC	B1	NA	H28	ST6176	rST34935
SRR3574259	STEC	stx2 positive	GM1	Unknown	GM1	H28	ST6261	rST38624
SRR3341730	STEC	stx2 positive	GM1	G	GM1	H28	ST738	rST2150
ERR1937552	ECOLI	stx negative	ECOLI	A	NA	H30	ST3075	rST13
SRR5927217	STEC	stx2 positive	AM24	A	AM24	H30	ST710	rST72000
ERR1595371	ECOLI	stx negative	ECOLI	D	NA	H31	ST3032	rST13
DRR089060	ECOLI	stx negative	ECOLI	B2	NA	H31	ST420	rST59
SRR8095381	ECOLI	stx negative	ECOLI	D	NA	H31	ST5897	rST13
SRR4098809	ECOR	stx negative	ECOR	A	NA	H32	ST10	rST14770
SRR11475213	STEC	stx2 A	AM10	A	AM10	H32	ST10	rST117865
SRR2056435	STEC	stx1 positive	AM11	A	AM11	H32	ST10	rST29296
SRR2982198	STEC	stx1 positive	AM11	A	AM11	H32	ST10	rST32390
SRR3593764	STEC	stx1 positive	AM11	A	AM11	H32	ST10	rST29296
ERR1218691	ECOLI	stx negative	ECOLI	A	NA	H32	ST1585	rST24
DRR089063	ECOLI	stx negative	ECOLI	E	NA	H34	ST1266	rST24
SRR9162305	STEC	stx2 positive	STEC	B1	NA	H34	ST155	rST15155
ERR135839	ECOLI	stx negative	ECOLI	G	NA	H34	ST174	rST26
DRR063336	ECOLI	stx negative	ECOLI	F	NA	H34	ST354	rST320
SRR4241861	ECOLI	stx negative	ECOLI	F	NA	H34	ST3711	rST11
DRR138472	ECOLI	stx negative	ECOLI	C	NA	H34	ST410	rST768
DRR178196	STEC	stx2 positive	STEC	B2	NA	H34	ST722	rST127029
SRR9593818	STEC	stx2 positive	GM1	G	GM1	H34	ST7961	rST64912
SRR5927201	STEC	stx1 positive	DM22	D	DM22	H34	ST9185	rST72003
ERR3336384	STEC	stx1 positive	DM22	D	DM22	H34	ST9571	rST146555
SRR9637592	STEC	stx2 positive	STEC	G	NA	H34	ST9855	rST85912
SRR11475206	STEC	stx2 positive	STEC	A	NA	H37	ST772	rST34205
SRR8448493	STEC	stx2 positive	AM7	A	AM7	H38	NA	NA
SRR6952376	STEC	stx2 positive	AM7	A	AM7	H38	ST3546	rST115002
SRR8079368	STEC	stx2 positive	AM7	A	AM7	H38	ST3546	rST94509
ERR2538170	ECOLI	stx negative	ECOLI	A	NA	H38	ST695	rST10
ERR2205965	STEC	stx2 positive	AM18	A	AM18	H4	ST10	rST29383
SRR9588905	STEC	stx1 and stx2 positive	C14	A	C14	H4	ST10	rST138070
ERR119478	ECOLI	stx negative	ECOLI	B1	NA	H4	ST120	rST23
SRR10947474	STEC	stx2 positive	AM18	A	AM18	H4	ST1260	rST15268
DRR063344	ECOLI	stx negative	ECOLI	A	NA	H4	ST216	rST114
ERR1949055	ECOLI	stx negative	ECOLI	C	NA	H4	ST2230	rST14
ERR135807	ECOLI	stx negative	ECOLI	A	NA	H4	ST2496	rST14
SRR5034980	STEC	stx2 positive	CM3	C	CM3	H4	ST3101	rST29320
ERR2910139	ECOLI	stx negative	ECOLI	A	NA	H4	ST3877	rST35
SRR3040545	STEC	stx1 positive	B1M74	B1	B1M74	H4	ST56	rST14734
SRR3033409	STEC	stx1 positive	EM8	E	EM8	H4	ST57	rST33331
SRR3224368	STEC	stx2 positive	C15	B1	C15	H4	ST678	rST2271
ERR3062094	ECOLI	stx negative	ECOLI	A	NA	H4	ST710	rST14
ERR1512515	ECOLI	stx negative	ECOLI	A	NA	H4	ST761	rST31
SRR8378687	STEC	stx1 positive	STEC	B1	NA	H40	ST2741	NA
SRR9214239	STEC	stx1 positive	EM10	cladeI	EM10	H40	ST8645	rST144217
SRR10228621	STEC	stx2 positive	EM7	E	EM7	H45	NA	NA
SRR8136851	STEC	stx1 positive	B2M2	B2	B2M2	H45	ST1040	NA
ERR2013707	ECOLI	stx negative	ECOLI	F	NA	H45	ST2171	rST15
SRR3745467	STEC	stx2 positive	EM7	E	EM7	H45	ST5352	rST29526
SRR4018038	STEC	stx2 positive	EM7	E	EM7	H45	ST5352	rST29526
SRR7407927	STEC	stx2 positive	STEC	F	NA	H45	ST62	rST14798
SRR10723444	STEC	stx2 positive	AM12	A	AM12	H45	ST656	rST48107
SRR8809687	STEC	stx2 positive	EM16	cladeI	EM16	H45	ST747	NA
SRR6691648	STEC	stx2 positive	C17	B1	C17	H46	ST297	rST15082
SRR1815587	ECOLI	stx negative	ECOLI	A	NA	H48	ST1121	rST13
SRR8643363	STEC	stx2 positive	STEC	D	NA	H48	ST1567	NA
SRR8456178	STEC	stx1 positive	B1M2	B1	B1M2	H49	NA	NA
ERR1055857	ECOLI	stx negative	ECOLI	E	NA	H49	ST1607	rST12
SRR10980185	STEC	stx2 positive	B1M27	B1	B1M27	H49	ST173	NA
SRR8157043	STEC	stx2 positive	B1M62	B1	B1M62	H49	ST20	rST138588
SRR6362062	ECOLI	stx negative	ECOLI	B1	NA	H49	ST2520	rST10
SRR7894869	STEC	stx2 positive	B1M111	B1	B1M111	H49	ST2520	NA
SRR8625952	STEC	stx2 positive	STEC	B1	NA	H49	ST4532	rST99978
SRR2014857	STEC	stx1 positive	B1M2	B1	B1M2	H49	ST5418	rST30273
SRR3290150	STEC	stx1 positive	B1M2	B1	B1M2	H49	ST5418	rST29819
ERR3322771	STEC	stx2 positive	DM16	D	DM16	H49	ST9300	rST143888
DRR033785	ECOLI	stx negative	ECOLI	B2	NA	H5	ST1193	rST698
SRR5024260	STEC	stx2 positive	STEC	B2	NA	H5	ST1236	rST1647
ERR1937088	ECOLI	stx negative	ECOLI	B2	NA	H5	ST126	rST14
SRR8873616	STEC	stx2 positive	STEC	B2	NA	H5	ST126	rST29773
DRR148251	ECOLI	stx negative	ECOLI	B2	NA	H5	ST14	rST97
ERR1544902	ECOLI	stx negative	ECOLI	A	NA	H5	ST382	rST18
ERR119483	ECOLI	stx negative	ECOLI	B1	NA	H5	ST500	rST11
SRR4098803	ECOR	stx negative	ECOR	A	NA	H5	ST-82	rST14835
SRR3954206	ECOR	stx negative	ECOR	A	NA	H6	ST10	rST14834
DRR063332	ECOLI	stx negative	ECOLI	B2	NA	H6	ST141	rST196
ERR135837	ECOLI	stx negative	ECOLI	B2	NA	H6	ST28	rST95
DRR063298	ECOLI	stx negative	ECOLI	F	NA	H6	ST457	rST163
ERR3317745	STEC	stx2 positive	B2M5	B2	B2M5	H6	ST583	rST1523
SRR9903685	STEC	stx2 positive	STEC	B2	NA	H6	ST6669	NA
SRR5632742	STEC	stx2 positive	B2M13	B2	B2M13	H6	ST998	rST1520
DRR103217	STEC	stx1 and stx2 positive	STEC	B1	NA	H7	NA	NA
SRR8592212	STEC	stx2 positive	B1M44	B1	B1M44	H7	ST10478	rST138597
SRR8592133	STEC	stx2 positive	O157:H7	E	O157:H7	H7	ST10480	rST2116
ERR2834499	STEC	stx1 and stx2 positive	O157:H7	E	O157:H7	H7	ST11	rST105355
SRR3217361	STEC	stx1 and stx2 positive	O157:H7	E	O157:H7	H7	ST11	rST34644
SRR1814472	STEC	stx2 positive	O157:H7	E	O157:H7	H7	ST11	rST41035
SRR3205913	STEC	stx2 positive	O157:H7	E	O157:H7	H7	ST11	rST34648
SRR6371710	STEC	stx2 positive	O157:H7	E	O157:H7	H7	ST11	rST64896
SRR7456211	STEC	stx2 positive	O157:H7	E	O157:H7	H7	ST11	rST43025
ERR1617927	ECOLI	stx negative	ECOLI	A	NA	H7	ST1429	rST20
ERR1622819	ECOLI	stx negative	ECOLI	B1	NA	H7	ST1589	rST12
DRR063335	ECOLI	stx negative	ECOLI	B1	NA	H7	ST1727	rST86
SRR1999799	STEC	stx2 positive	B1M92	B1	B1M92	H7	ST1727	rST15379
SRR3883004	STEC	stx2 positive	B1M92	B1	B1M92	H7	ST1727	rST15379
SRR7204246	STEC	stx2 positive	O157:H7	E	O157:H7	H7	ST1804	NA
DRR103022	ECOLI	stx negative	ECOLI	B1	NA	H7	ST196	rST80
SRR1714129	STEC	stx2 positive	B1M93	B1	B1M93	H7	ST196	rST15100
ERR135796	ECOLI	stx negative	ECOLI	B1	NA	H7	ST2005	rST20
ERR3330233	STEC	stx1 positive	STEC	B1	NA	H7	ST2005	rST2083
SRR5643019	STEC	stx1 positive	B1M44	B1	B1M44	H7	ST2165	rST30329
SRR11306025	STEC	stx2 positive	B1M44	B1	B1M44	H7	ST2165	rST30329
SRR5280699	STEC	stx2 positive	B1M44	B1	B1M44	H7	ST2165	rST30329
SRR8003616	STEC	stx2 positive	B1M90	B1	B1M90	H7	ST2387	NA
ERR1204117	ECOLI	stx negative	ECOLI	A	NA	H7	ST2541	rST30
SRR5341975	STEC	stx1 and stx2 positive	B1M29	B1	B1M29	H7	ST278	rST59406
SRR2103282	STEC	stx1 positive	B1M105	B1	B1M105	H7	ST316	rST30125
SRR9943068	STEC	stx1 positive	C18	E	C18	H7	ST335	NA
ERR1622876	ECOLI	stx negative	ECOLI	B1	NA	H7	ST4481	rST14
ERR2044053	STEC	stx1 positive	C11	B2	C11	H7	ST504	rST86831
SRR11442259	STEC	stx1 positive	C11	B2	C11	H7	ST504	rST59449
SRR3930556	STEC	stx1 positive	C11	B2	C11	H7	ST504	rST42496
SRR10992304	STEC	stx1 positive	C11	B2	C11	H7	ST5292	NA
SRR5031201	STEC	stx1 positive	STEC	F	NA	H7	ST59	rST48074
SRR4784097	STEC	stx2 positive	STEC	F	NA	H7	ST59	rST1680
SRR10760744	STEC	stx2 positive	B1M93	B1	B1M93	H7	ST6363	NA
SRR6870637	STEC	stx1 positive	C11	B2	C11	H7	ST6880	rST47153
SRR5904127	STEC	stx2 positive	STEC	E	O157:H7	H7	ST7583	rST59927
SRR9259557	STEC	stx1 positive	C11	B2	C11	H7	ST7641	rST14879
DRR103303	ECOLI	stx negative	ECOLI	B1	NA	H7	ST795	rST17
SRR6185895	STEC	stx1 positive	B1M106	B1	B1M106	H7	ST795	rST30096
ERR271286	ECOR	stx negative	ECOR	B2	NA	H7	ST80	rST14760
SRR7215570	STEC	stx2 positive	STEC	B2	NA	H7	ST80	NA
SRR8362696	STEC	stx1 positive	C1	B1	C1,O111:H8	H8	NA	NA
DRR103231	STEC	stx1 and stx2 positive	B1M36	B1	B1M36	H8	ST101	rST1589
SRR10466988	STEC	stx2 positive	B1M39	B1	B1M39	H8	ST10458	rST15612
SRR7477758	STEC	stx1 and stx2 positive	B1M8	B1	B1M8	H8	ST13	rST58811
ERR3322809	STEC	stx1 positive	B1M8	B1	B1M8	H8	ST13	rST15613
SRR3113728	STEC	stx1 positive	C1	B1	C1,O111:H8	H8	ST16	rST33392
SRR3113756	STEC	stx1 positive	C1	B1	C1,O111:H8	H8	ST16	rST33421
SRR5457755	STEC	stx1 positive	C1	B1	C1,O111:H8	H8	ST16	rST59610
SRR10026264	STEC	stx1 positive	C1	B1	C1,O111:H8	H8	ST1792	NA
ERR2203379	ECOLI	stx negative	ECOLI	B1	NA	H8	ST2077	rST14
SRR4054716	STEC	stx1 positive	B1M39	B1	B1M39	H8	ST26	rST15612
ERR3309101	STEC	stx2 positive	B1M39	B1	B1M39	H8	ST26	rST15612
SRR5031221	STEC	stx2 positive	STEC	B1	B1M32	H8	ST2714	rST48110
SRR9597276	STEC	stx1 positive	C1	B1	C1	H8	ST2836	rST138073
SRR7499283	ECOLI	stx negative	ECOLI	B1	NA	H8	ST3234	rST14
SRR5461665	STEC	stx1 and stx2 positive	B1M32	B1	B1M32	H8	ST446	rST59613
SRR10436887	STEC	stx2 positive	B1M61	B1	B1M61	H8	ST527	NA
SRR3113785	STEC	stx1 positive	B1M5	B1	B1M5	H8	ST5419	rST33423
SRR6371750	STEC	stx1 positive	B1M5	B1	B1M5	H8	ST5419	rST1556
SRR7942452	STEC	stx1 positive	C1	B1	C1,O111:H8	H8	ST5421	NA
DRR102663	STEC	stx2 positive	B1M39	B1	B1M39	H8	ST5937	rST33420
SRR3113743	STEC	stx2 positive	B1M39	B1	B1M39	H8	ST5937	rST33420
SRR7235148	STEC	stx1 and stx2 positive	B1M64	B1	B1M64	H8	ST5978	rST64700
SRR3372116	STEC	stx1 positive	C1	B1	C1	H8	ST6195	rST35153
SRR4293166	STEC	stx1 positive	STEC	B1	NA	H8	ST6559	rST45802
SRR10155234	STEC	stx1 positive	GM3	G	GM3	H8	ST657	NA
SRR7186891	STEC	stx2 positive	B1M38	B1	B1M38	H8	ST718	rST30152
SRR8426580	STEC	stx1 positive	B1M8	B1	B1M8	H8	ST7260	rST59399
SRR5814869	STEC	stx1 positive	B1M66	B1	B1M66	H8	ST75	rST42657
SRR6194929	STEC	stx1 and stx2 positive	B1M64	B1	B1M64	H8	ST7785	rST64700
SRR4293163	STEC	stx1 positive	AM28	A	AM28	H9	ST10	rST46663
SRR10026233	STEC	stx2 positive	STEC	E	NA	H9	ST2074	NA
ERR1218717	ECOLI	stx negative	ECOLI	B1	NA	H9	ST2165	rST18
ERR1512412	ECOLI	stx negative	ECOLI	B1	NA	H9	ST2952	rST20
SRR7825933	STEC	stx1 positive	C4	A	C4	H9	ST342	NA
SRR8575542	STEC	stx1 positive	C4	A	C4	H9	ST5681	NA
SRR8456364	STEC	stx2 positive	STEC	E	NA	H9	ST5727	NA
ERR1617871	ECOLI	stx negative	ECOLI	C	NA	H9	ST652	rST19
SRR7058051	STEC	stx1 and stx2 positive	C1	B1	C1,O111:H8	NA	ST16	rST86282
SRR6373718	E.albertii	stx negative	E.albertii	albertii	NA	NA	ST4638	NA
SRR7367530	STEC	stx1 positive	C1	B1	C1,O111:H8	NA	ST6688	NA
ERR1618334	ECOLI	stx negative	ECOLI	D	NA	O1:H15	ST2003	rST30
SRR8093863	STEC	stx2 positive	EM2	E	EM2	O1:H20	NA	NA
ERR3309109	STEC	stx1 positive	EM2	E	EM2	O1:H20	ST10072	rST30565
SRR8625927	STEC	stx2 positive	EM2	E	EM2	O1:H20	ST10483	rST138601
SRR2014867	STEC	stx1 positive	EM2	E	EM2	O1:H20	ST691	rST30565
SRR5341972	STEC	stx1 positive	EM2	E	EM2	O1:H20	ST691	rST30565
SRR2982150	STEC	stx2 positive	EM2	E	EM2	O1:H20	ST691	rST30565
SRR3931224	STEC	stx1 positive	EM2	E	EM2	O1:H20	ST724	rST44445
SRR5588301	STEC	stx1 positive	EM2	E	EM2	O1:H20	ST724	rST30565
SRR7612121	STEC	stx1 positive	EM2	E	EM2	O1:H20	ST724	rST30565
SRR7612124	STEC	stx1 positive	EM2	E	EM2	O1:H20	ST724	rST117773
SRR7204208	STEC	stx1 positive	EM2	E	EM2	O1:H20	ST8278	rST30565
SRR7947221	STEC	stx2 positive	EM2	E	EM2	O1:H20	ST9054	rST117787
SRR3954156	ECOR	stx negative	ECOR	A	NA	O1:H32	ST10	rST2011
ERR1100476	ECOLI	stx negative	ECOLI	B2	NA	O1:H4	ST1170	rST18
SRR10963146	STEC	stx2 positive	STEC	B2	NA	O1:H4	ST1170	NA
SRR5418485	ECOLI	stx negative	ECOLI	B2	NA	O1:H4	ST1385	rST22
SRR3290048	STEC	stx2 positive	B2M1	B2	B2M1	O1:H4	ST1385	rST34983
SRR3929501	STEC	stx2 positive	B2M1	B2	B2M1	O1:H4	ST1385	rST44438
ERR163887	ECOLI	stx negative	ECOLI	F	NA	O1:H6	ST3177	rST10
SRR3987677	ECOR	stx negative	ECOR	D	NA	O1:H6	ST68	rST14810
SRR5434330	STEC	stx1 positive	STEC	B1	NA	O1:H7	ST1308	rST30382
DRR148344	ECOLI	stx negative	ECOLI	B2	NA	O1:H7	ST421	rST80
ERR271260	ECOR	stx negative	ECOR	F	NA	O1:H7	ST59	rST1682
SRR4099188	ECOR	stx negative	ECOR	F	NA	O1:H7	ST59	rST14776
DRR015809	ECOLI	stx negative	ECOLI	B2	NA	O1:H7	ST95	rST1458
SRR11068397	STEC	stx1 positive	C17	B1	C17	O1:H8	ST297	rST15082
SRR6764133	STEC	stx2 positive	C17	B1	C17	O1:H8	ST297	rST86023
SRR8738057	ECOLI	stx negative	ECOLI	A	NA	O1:H9	ST11028	rST26
ERR2138040	ECOLI	stx negative	ECOLI	A	NA	O1:H9	ST472	rST28
SRR7358051	STEC	stx1 positive	C4	A	C4	O10:H25	ST1889	rST49345
ERR135726	STEC	stx2 positive	C4	A	C4	O10:H25	ST1889	rST1829
SRR5030819	STEC	stx2 positive	C4	A	C4	O10:H25	ST1889	rST49345
SRR4098808	ECOR	stx negative	ECOR	A	NA	O10:H4	ST10	rST14797
SRR7826921	STEC	stx2 positive	STEC	B1	NA	O10:H49	ST3924	rST93344
ERR1216285	ECOLI	stx negative	ECOLI	C	NA	O100/O154:H18	ST2851	rST15
SRR7358014	STEC	stx2 positive	AM8	A	AM8	O100:-	ST2514	rST30120
DRR138474	ECOLI	stx negative	ECOLI	B1	NA	O100:H10	ST424	rST11
SRR9886720	STEC	stx2 positive	AM8	A	AM8	O100:H20	NA	NA
ERR3308930	STEC	stx1 and stx2 positive	AM8	A	AM8	O100:H20	ST10069	rST138261
ERR3308933	STEC	stx2 positive	AM8	A	AM8	O100:H20	ST10069	rST138261
ERR1082422	STEC	stx2 positive	AM8	A	AM8	O100:H20	ST2514	rST30120
SRR8097450	STEC	stx2 positive	AM8	A	AM8	O100:H20	ST2514	rST94451
ERR3322794	STEC	stx2 positive	AM14	A	AM14	O100:H30	ST993	rST138274
SRR3829562	STEC	stx2 positive	AM14	A	AM14	O100:H30	ST993	rST42468
SRR3931161	STEC	stx2 positive	AM14	A	AM14	O100:H30	ST993	rST42468
SRR3931249	STEC	stx2 positive	AM14	A	AM14	O100:H30	ST993	rST29375
SRR5927215	STEC	stx2 positive	AM14	A	AM14	O100:H30	ST993	rST72001
SRR7500930	STEC	stx2 positive	AM14	A	AM14	O100:H30	ST993	rST48010
ERR436178	STEC	stx2 positive	STEC	Non-Escherichia	NA	O101:-	NA	NA
ERR1055899	ECOLI	stx negative	ECOLI	A	NA	O101:H10	ST1684	rST25
DRR061471	ECOLI	stx negative	ECOLI	A	NA	O101:H4	ST44	rST90
SRR4340475	STEC	stx2 positive	STEC	A	NA	O101:H9	ST10	rST46550
ERR1618246	ECOLI	stx negative	ECOLI	A	NA	O101:H9	ST1284	rST62
DRR061467	ECOLI	stx negative	ECOLI	A	NA	O101:H9	ST167	rST336
ERR1619462	ECOLI	stx negative	ECOLI	A	NA	O101:H9	ST4981	rST10
ERR1015365	ECOLI	stx negative	ECOLI	A	NA	O101:H9	ST617	rST229
ERR1619116	ECOLI	stx negative	ECOLI	A	NA	O101:H9	ST744	rST292
SRR5787741	STEC	stx2 positive	STEC	A	NA	O101:H9	ST744	rST2011
SRR5335831	STEC	stx2 positive	STEC	B1	NA	O102:H21	ST155	rST1607
ERR1055855	ECOLI	stx negative	ECOLI	A	NA	O102:H6	ST115	rST66
SRR3241992	STEC	stx2 positive	CM4	C	CM4	O102:H6	ST3593	rST14897
DRR061442	ECOLI	stx negative	ECOLI	D	NA	O102:H6	ST405	rST658
SRR6321369	STEC	stx2 positive	CM4	C	CM4	O102:H6	ST7926	rST2087
ERR433343	STEC	stx1 positive	C2	Unknown	C2,O103:H2	O103/O11:H2/H9	ST17	rST15628
SRR10723441	STEC	stx2 positive	STEC	D	NA	O103/O145:H4/H28	ST642	rST1602
SRR4192137	STEC	stx1 and stx2 positive	C2	D	C2,O103:H2	O103/O157:H2/H7	ST17	rST15619
SRR5289380	STEC	stx1 A	STEC	B1	O103:H2	O103/O38:H2/H8	ST101	rST1589
SRR7958520	STEC	stx1 positive	C1	B1	C1,O26:H11,O103:H11	O103:H11	NA	NA
SRR3536637	STEC	stx1 positive	C1	B1	C1,O26:H11,O103:H11	O103:H11	ST21	rST38213
SRR9221624	STEC	stx1 positive	C1	B1	C1,O26:H11,O103:H11	O103:H11	ST21	rST117691
SRR9603011	STEC	stx1 positive	C1	B1	C1,O26:H11,O103:H11	O103:H11	ST21	rST117691
SRR2131163	STEC	stx1 positive	C1	B1	C1,O26:H11,O103:H11	O103:H11	ST5682	rST2264
SRR1814794	STEC	stx1 and stx2 positive	C1	B1	C1,O26:H11,O103:H11	O103:H11	ST723	rST2264
SRR10723401	STEC	stx1 positive	C1	B1	C1,O26:H11,O103:H11	O103:H11	ST723	rST2264
SRR1609712	STEC	stx1 positive	C1	B1	C1,O26:H11,O103:H11	O103:H11	ST723	rST29904
SRR2911015	STEC	stx1 positive	C1	B1	C1,O26:H11,O103:H11	O103:H11	ST723	rST30104
SRR3068753	STEC	stx1 positive	C1	B1	C1,O26:H11,O103:H11	O103:H11	ST723	rST30104
SRR3440339	STEC	stx1 positive	C1	B1	C1,O26:H11,O103:H11	O103:H11	ST723	rST36834
SRR9057491	STEC	stx1 positive	C1	B1	C1,O26:H11,O103:H11	O103:H11	ST9349	rST2264
SRR11449842	STEC	stx1 positive	C2	B1	C2,O103:H2	O103:H12/H2	ST17	NA
ERR3142461	ECOLI	stx negative	ECOLI	B1	NA	O103:H16	ST2175	rST32
SRR10049368	STEC	stx1 positive	C2	B1	C2,O103:H2	O103:H2	NA	NA
SRR5944924	STEC	stx1 positive	C2	B1	C2,O103:H2	O103:H2	ST16	rST2258
ERR1079208	ECOLI	stx negative	C2	B1	C2,O103:H2	O103:H2	ST17	rST295
SRR1570182	STEC	stx1 and stx2 positive	C2	B1	C2,O103:H2	O103:H2	ST17	rST15628
SRR2415852	STEC	stx1 and stx2 positive	C2	B1	C2,O103:H2	O103:H2	ST17	rST2162
SRR3405473	STEC	stx1 and stx2 positive	C2	B1	C2,O103:H2,O45:H2	O103:H2	ST17	rST2173
SRR6060978	STEC	stx1 and stx2 positive	C2	B1	C2,O103:H2	O103:H2	ST17	rST35033
DRR103156	STEC	stx1 positive	C2	B1	C2,O103:H2	O103:H2	ST17	rST2169
DRR103222	STEC	stx1 positive	C2	B1	C2,O103:H2	O103:H2	ST17	rST2173
ERR1079207	STEC	stx1 positive	C2	B1	C2,O103:H2	O103:H2	ST17	rST15619
ERR1079211	STEC	stx1 positive	C2	B1	C2,O103:H2	O103:H2	ST17	rST15619
ERR162683	STEC	stx1 positive	C2	B1	C2,O103:H2	O103:H2	ST17	rST30364
ERR3309127	STEC	stx1 positive	C2	B1	C2,O103:H2	O103:H2	ST17	rST15628
SRR10056643	STEC	stx1 positive	C2	B1	C2,O103:H2	O103:H2	ST17	rST15616
SRR10723386	STEC	stx1 positive	C2	B1	C2,O103:H2	O103:H2	ST17	rST2162
SRR1693391	STEC	stx1 positive	C2	B1	C2,O103:H2	O103:H2	ST17	rST29470
SRR2037371	STEC	stx1 positive	C2	B1	C2,O103:H2	O103:H2	ST17	rST30237
SRR2102924	STEC	stx1 positive	C2	B1	C2,O103:H2	O103:H2	ST17	rST30345
SRR2102934	STEC	stx1 positive	C2	B1	C2,O103:H2	O103:H2	ST17	rST30588
SRR2119225	STEC	stx1 positive	C2	B1	C2,O103:H2	O103:H2	ST17	rST30709
SRR2177958	STEC	stx1 positive	C2	B1	C2,O103:H2	O103:H2	ST17	rST41639
SRR2417039	STEC	stx1 positive	C2	B1	C2,O103:H2	O103:H2	ST17	rST29880
SRR2417088	STEC	stx1 positive	C2	B1	C2,O103:H2	O103:H2	ST17	rST29331
SRR2481226	STEC	stx1 positive	C2	B1	C2,O103:H2	O103:H2	ST17	rST30358
SRR2550022	STEC	stx1 positive	C2	B1	C2,O103:H2	O103:H2	ST17	rST30135
SRR2550038	STEC	stx1 positive	C2	B1	C2,O103:H2	O103:H2	ST17	rST29681
SRR2550333	STEC	stx1 positive	C2	B1	C2,O103:H2	O103:H2	ST17	rST29627
SRR2562696	STEC	stx1 positive	C2	B1	C2,O103:H2	O103:H2	ST17	rST29750
SRR2775028	STEC	stx1 positive	C2	B1	C2,O103:H2	O103:H2	ST17	rST30149
SRR2815174	STEC	stx1 positive	C2	B1	C2,O103:H2	O103:H2	ST17	rST29673
SRR3033412	STEC	stx1 positive	C2	B1	C2,O103:H2	O103:H2	ST17	rST32428
SRR3068718	STEC	stx1 positive	C2	B1	C2,O103:H2	O103:H2	ST17	rST42402
SRR3068749	STEC	stx1 positive	C2	B1	C2,O103:H2	O103:H2	ST17	rST35033
SRR3146217	STEC	stx1 positive	C2	B1	C2,O103:H2	O103:H2	ST17	rST33551
SRR3189439	STEC	stx1 positive	C2	B1	C2,O103:H2	O103:H2	ST17	rST33276
SRR3290753	STEC	stx1 positive	C2	B1	C2,O103:H2,O45:H2	O103:H2	ST17	rST35243
SRR3290754	STEC	stx1 positive	C2	B1	C2,O45:H2	O103:H2	ST17	rST35243
SRR3440340	STEC	stx1 positive	C2	B1	C2,O103:H2	O103:H2	ST17	rST30237
SRR3441039	STEC	stx1 positive	C2	B1	C2,O103:H2	O103:H2	ST17	rST36833
SRR3540709	STEC	stx1 positive	C2	B1	C2,O103:H2	O103:H2	ST17	rST38326
SRR3732134	STEC	stx1 positive	C2	B1	C2,O103:H2	O103:H2	ST17	rST33551
SRR3996096	STEC	stx1 positive	C2	B1	C2,O103:H2	O103:H2	ST17	rST43018
SRR4101403	STEC	stx1 positive	C2	B1	C2,O103:H2	O103:H2	ST17	rST44547
SRR5063828	STEC	stx1 positive	C2	B1	C2,O103:H2	O103:H2	ST17	rST29470
SRR5264112	STEC	stx1 positive	C2	B1	C2,O103:H2	O103:H2	ST17	rST59249
SRR5280686	STEC	stx1 positive	C2	B1	C2,O103:H2	O103:H2	ST17	rST59272
SRR5306596	STEC	stx1 positive	C2	B1	C2,O103:H2	O103:H2	ST17	rST2258
SRR5312238	STEC	stx1 positive	C2	B1	C2,O103:H2	O103:H2	ST17	rST59272
SRR5330836	STEC	stx1 positive	C2	B1	C2,O103:H2	O103:H2	ST17	rST59379
SRR5367680	STEC	stx1 positive	C2	B1	C2,O103:H2	O103:H2	ST17	rST42402
SRR5578887	STEC	stx1 positive	C2	B1	C2,O103:H2	O103:H2	ST17	rST64316
SRR5890697	STEC	stx1 positive	C2	B1	C2,O103:H2	O103:H2	ST17	rST64487
SRR6011677	STEC	stx1 positive	C2	B1	C2,O103:H2	O103:H2	ST17	rST85449
SRR6107991	STEC	stx1 positive	C2	B1	C2,O103:H2	O103:H2	ST17	rST85471
SRR6164700	STEC	stx1 positive	C2	B1	C2,O103:H2	O103:H2	ST17	rST85471
SRR6954238	STEC	stx1 positive	C2	B1	C2,O103:H2	O103:H2	ST17	rST47812
SRR7010908	STEC	stx1 positive	C2	B1	C2,O103:H2	O103:H2	ST17	rST86100
SRR7011851	STEC	stx1 positive	C2	B1	C2,O103:H2	O103:H2	ST17	rST86233
SRR7050084	STEC	stx1 positive	C2	B1	C2,O103:H2	O103:H2	ST17	rST86275
SRR7184238	STEC	stx1 positive	C2	B1	C2,O103:H2	O103:H2	ST17	rST86063
SRR7822128	STEC	stx1 positive	C2	B1	C2,O103:H2	O103:H2	ST17	NA
SRR9309884	STEC	stx1 positive	C2	B1	C2,O103:H2	O103:H2	ST17	rST144343
SRR9588894	STEC	stx1 positive	C2	B1	C2,O103:H2	O103:H2	ST17	rST64316
SRR9590357	STEC	stx1 positive	C2	B1	C2,O103:H2	O103:H2	ST17	rST41639
SRR10858710	STEC	stx2 positive	C2	B1	C2,O103:H2	O103:H2	ST17	rST29631
SRR5344732	STEC	stx2 positive	C2	B1	C2,O103:H2	O103:H2	ST17	rST2169
SRR6242082	STEC	stx2 positive	C2	B1	C2,O103:H2	O103:H2	ST17	rST29631
SRR2038446	STEC	stx1 positive	C2	B1	C2,O45:H2	O103:H2	ST1786	rST15039
SRR6293212	STEC	stx1 positive	C2	B1	C2,O45:H2	O103:H2	ST1786	rST64763
SRR6439937	STEC	stx1 and stx2 positive	C2	B1	C2,O103:H2	O103:H2	ST1967	rST24
SRR2037370	STEC	stx1 and stx2 positive	C2	B1	C2,O103:H2	O103:H2	ST1967	rST30584
SRR2178125	STEC	stx1 and stx2 positive	C2	B1	C2,O103:H2	O103:H2	ST1967	rST41631
SRR3642536	STEC	stx1 and stx2 positive	C2	B1	C2,O103:H2	O103:H2	ST1967	rST39336
SRR5892551	STEC	stx1 and stx2 positive	C2	B1	C2,O103:H2	O103:H2	ST1967	rST59921
SRR7179899	STEC	stx1 and stx2 positive	C2	B1	C2,O103:H2	O103:H2	ST1967	rST85779
SRR10240838	STEC	stx1 positive	C2	B1	C2,O103:H2	O103:H2	ST1967	rST2162
SRR10723367	STEC	stx1 positive	C2	B1	C2,O103:H2	O103:H2	ST1967	rST29348
SRR3611553	STEC	stx1 positive	C2	B1	C2,O103:H2	O103:H2	ST1967	rST30584
SRR3882989	STEC	stx1 positive	C2	B1	C2,O103:H2	O103:H2	ST1967	rST42474
SRR4018037	STEC	stx1 positive	C2	B1	C2,O103:H2	O103:H2	ST1967	rST43065
SRR5182339	STEC	stx1 positive	C2	B1	C2,O103:H2	O103:H2	ST1967	rST59154
SRR9646715	STEC	stx1 positive	C2	B1	C2,O103:H2	O103:H2	ST1967	rST85779
SRR2155435	STEC	stx1 positive	C2	B1	C2,O103:H2	O103:H2	ST21	rST29690
ERR1082533	ECOLI	stx negative	B1M118	B1	B1M118	O103:H2	ST2307	rST20
SRR8291248	STEC	stx1 positive	B1M118	B1	B1M118	O103:H2	ST2307	NA
ERR1079219	ECOLI	stx negative	C2	B1	C2,O103:H2	O103:H2	ST376	rST11
SRR10212130	STEC	stx1 positive	C2	B1	C2,O103:H2	O103:H2	ST386	rST2173
SRR7291013	STEC	stx1 positive	C2	B1	C2,O103:H2	O103:H2	ST386	rST86759
SRR7947325	STEC	stx1 positive	C2	B1	C2,O103:H2	O103:H2	ST386	rST2173
SRR5045012	STEC	stx1 positive	C2	B1	C2,O103:H2	O103:H2	ST5269	rST15628
SRR2119217	STEC	stx1 positive	C2	B1	C2,O103:H2	O103:H2	ST5401	rST2162
ERR433385	STEC	stx1 positive	C2	B1	C2,O103:H2	O103:H2	ST5472	rST-74019
SRR2043363	STEC	stx1 positive	C2	B1	C2,O103:H2,O123:H2	O103:H2	ST5531	rST2169
SRR1999778	STEC	stx1 positive	C2	B1	C2,O103:H2	O103:H2	ST5621	rST2169
SRR1999779	STEC	stx1 positive	C2	B1	C2,O103:H2	O103:H2	ST5659	rST2169
SRR3040115	STEC	stx1 and stx2 positive	C2	B1	C2,O45:H2	O103:H2	ST5726	rST30452
SRR2415806	STEC	stx1 positive	C2	B1	C2,O45:H2	O103:H2	ST5726	rST30452
SRR3437698	STEC	stx1 positive	C2	B1	C2,O103:H2	O103:H2	ST6219	rST2169
SRR3657546	STEC	stx1 positive	C2	B1	C2,O103:H2	O103:H2	ST6346	rST2173
SRR2178120	STEC	stx1 positive	C2	B1	C2,O103:H2	O103:H2	ST6429	rST2169
SRR4101400	STEC	stx1 positive	C2	B1	C2,O103:H2	O103:H2	ST6654	rST2169
SRR4345526	STEC	stx1 positive	C2	B1	C2,O103:H2	O103:H2	ST6868	rST2169
SRR5104362	STEC	stx1 positive	C2	B1	C2,O103:H2	O103:H2	ST7049	rST2169
SRR7081883	STEC	stx1 positive	C2	B1	C2,O103:H2	O103:H2	ST7049	NA
SRR5152362	STEC	stx1 positive	C2	B1	C2,O103:H2	O103:H2	ST7089	rST2169
SRR5281823	STEC	stx1 positive	C2	B1	C2,O103:H2	O103:H2	ST7237	rST2169
SRR7048514	STEC	stx1 positive	C2	B1	C2,O103:H2	O103:H2	ST7237	rST2169
SRR5643033	STEC	stx1 positive	C2	B1	C2,O103:H2	O103:H2	ST7432	rST2169
SRR5762167	STEC	stx1 positive	C2	B1	C2,O103:H2	O103:H2	ST7481	rST2162
SRR9733111	STEC	stx1 positive	C2	B1	C2,O103:H2	O103:H2	ST7545	rST2169
SRR6143701	STEC	stx1 positive	C2	B1	C2,O103:H2	O103:H2	ST7702	rST2169
SRR6241963	STEC	stx1 positive	C2	B1	C2,O103:H2	O103:H2	ST7835	rST2169
SRR6945218	STEC	stx1 positive	C2	B1	C2,O103:H2	O103:H2	ST8209	rST2169
SRR6982996	STEC	stx1 positive	C2	B1	C2,O103:H2	O103:H2	ST8214	rST2169
SRR10815088	STEC	stx1 positive	C2	B1	C2	O103:H2	ST8293	NA
SRR7439139	STEC	stx1 positive	C2	B1	C2,O103:H2	O103:H2	ST8353	rST2169
SRR8381537	STEC	stx1 positive	C2	B1	C2,O103:H2	O103:H2	ST8794	rST2162
SRR9322993	STEC	stx1 positive	C2	B1	C2,O103:H2	O103:H2	ST9793	rST2162
SRR9596672	STEC	stx1 positive	C2	B1	C2,O103:H2	O103:H2	ST9821	rST2169
ERR972099	ECOLI	stx negative	ECOLI	B1	NA	O103:H21	ST2354	rST14
SRR1609720	STEC	stx2 positive	B1M109	B1	B1M109	O103:H21	ST2354	rST30736
ERR1082541	ECOLI	stx negative	C3	B1	C3	O103:H25	ST343	rST17
SRR10043047	STEC	stx1 positive	C3	B1	C3	O103:H25	ST343	rST29633
SRR10723363	STEC	stx1 positive	C3	B1	C3	O103:H25	ST343	rST1847
SRR10958938	STEC	stx1 positive	C3	B1	C3	O103:H25	ST343	rST29633
SRR1999755	STEC	stx1 positive	C3	B1	C3	O103:H25	ST343	rST1847
SRR3991679	STEC	stx1 positive	C3	B1	C3	O103:H25	ST343	rST29951
SRR5985180	STEC	stx1 positive	C3	B1	C3	O103:H25	ST343	rST59990
SRR7612095	STEC	stx1 positive	C3	B1	C3	O103:H25	ST343	rST117771
SRR1609703	STEC	stx2 positive	C3	B1	C3	O103:H25	ST343	rST1847
SRR1752452	STEC	stx1 positive	C3	B1	C3	O103:H25	ST5444	rST29951
DRR148287	ECOLI	stx negative	ECOLI	A	NA	O103:H43	ST218	rST68
SRR10013305	STEC	stx2 positive	C1	B1	C1	O103:H8	ST2836	rST99985
SRR7947331	STEC	stx2 positive	B1M76	B1	B1M76	O104/O121:H21/H19	ST672	rST15630
SRR9620029	STEC	stx2 positive	CM2	C	CM1,CM2	O104/O8:H10	ST88	rST-92468
SRR7500904	STEC	stx2 positive	STEC	B1	NA	O104:H2	ST2723	rST85367
SRR10600402	ECOLI	stx negative	ECOLI	B1	NA	O104:H2	ST54	rST11
SRR3951491	ECOR	stx negative	ECOR	B1	NA	O104:H2	ST54	rST14840
SRR5949068	STEC	stx1 and stx2 positive	STEC	B1	NA	O104:H2	ST54	rST64527
ERR271250	ECOR	stx negative	ECOR	B1	NA	O104:H21	ST53	rST14727
SRR4098828	ECOR	stx negative	ECOR	B1	NA	O104:H21	ST53	rST14839
SRR3290749	STEC	stx2 positive	B1M76	B1	B1M76	O104:H21	ST672	rST15630
SRR1186760	ECOLI	stx negative	ECOLI	B1	NA	O104:H4	ST678	rST47
ERR884056	STEC	stx2 positive	C15	B1	C15	O104:H4	ST678	rST2271
SRR3158680	STEC	stx2 positive	C15	B1	C15	O104:H4	ST678	rST2271
SRR390202	STEC	stx2 positive	C15	B1	C15	O104:H4	ST678	rST2271
SRR5328949	STEC	stx2 positive	C15	B1	C15	O104:H4	ST678	rST2124
ERR3322764	STEC	stx1 positive	B1M30	B1	B1M30	O104:H7	ST10075	rST61940
SRR3151811	STEC	stx1 A	B1M30	B1	B1M30	O104:H7	ST1817	rST33527
SRR3989543	STEC	stx1 positive	B1M30	B1	B1M30	O104:H7	ST1817	rST42587
SRR6061358	STEC	stx1 positive	B1M30	B1	B1M30	O104:H7	ST1817	rST35115
SRR7401647	STEC	stx1 positive	B1M30	B1	B1M30	O104:H7	ST1817	rST61940
SRR11550937	STEC	stx1 positive	B1M30	B1	B1M30	O104:H7	ST2283	rST146139
SRR3169766	STEC	stx2 positive	B1M98	B1	B1M98	O104:H7	ST2773	rST29660
SRR3989593	STEC	stx2 positive	B1M98	B1	B1M98	O104:H7	ST2773	rST42602
SRR1815445	ECOLI	stx negative	ECOLI	A	NA	O105:H25	ST1080	rST14
SRR3997559	STEC	stx1 positive	DM14	D	DM14	O106/O17/O77:H18	ST106	rST15696
SRR7274786	STEC	stx2 positive	AM9	E or clade I	O157:H7,AM9	O107:H27	ST10	rST-73787
SRR11080625	STEC	stx1 positive	C3	B1	C3	O108:H2	ST306	rST29990
ERR134531	ECOLI	stx negative	ECOLI	B1	NA	O108:H21	ST337	rST21
SRR2177988	STEC	stx2 positive	STEC	B1	NA	O108:H21	ST337	rST41635
SRR10049404	STEC	stx1 positive	C3	B1	C3	O108:H25	ST300	rST15641
ERR436205	STEC	stx1 and stx2 positive	B1M67	B1	B1M67	O108:H7	ST5934	NA
SRR8592207	STEC	stx2 positive	B1M67	B1	B1M67	O108:H7	ST5934	rST138593
ERR135712	ECOLI	stx negative	ECOLI	E or clade I	NA	O108:H9	ST302	rST19
SRR11176067	STEC	stx1 positive	STEC	E or clade I	NA	O108:H9	ST302	NA
DRR103085	STEC	stx2 positive	AM13	A	AM13	O109:H10	ST206	rST1953
DRR103012	STEC	stx2 positive	AM2	A	AM2	O109:H16	ST329	rST42920
SRR8240970	STEC	stx2 positive	AM2	A	AM2	O109:H16	ST329	rST85387
DRR103087	STEC	stx2 positive	AM2	A	AM2	O109:H16	ST7889	rST42920
SRR10417683	STEC	stx2 positive	AM2	A	AM2	O109:H16	ST8397	rST85387
SRR8774311	STEC	stx1 positive	C2	B1	C2,O103:H2	O109:H2	ST17	rST113005
ERR134533	ECOLI	stx negative	ECOLI	B1	NA	O109:H21	ST40	rST116
SRR9099172	STEC	stx1 positive	STEC	B1	NA	O109:H21	ST40	rST1622
SRR2014927	STEC	stx1 positive	AM3	A	AM3	O109:H28	ST730	NA
SRR7454856	STEC	stx1 positive	STEC	A	NA	O109:H48	ST8355	rST71537
DRR103107	STEC	stx1 positive	B2M11	B2	B2M11	O109:H5	NA	NA
SRR10039270	STEC	stx1 positive	B2M11	B2	B2M11	O109:H5	ST647	rST71696
SRR3882996	STEC	stx1 positive	B2M11	B2	B2M11	O109:H5	ST647	rST2187
SRR3987729	STEC	stx2 positive	DM3	D	DM3	O11:H15	ST973	rST42624
ERR1622394	ECOLI	stx negative	ECOLI	F	NA	O11:H25	ST1674	rST19
ERR2135209	ECOLI	stx negative	ECOLI	E	NA	O11:H25	ST3381	rST10
ERR976646	ECOLI	stx negative	ECOLI	A	NA	O11:H4	ST635	rST179
SRR8097466	STEC	stx2 positive	STEC	E	NA	O11:H43	ST1793	rST94450
ERR1617904	ECOLI	stx negative	ECOLI	C	NA	O11:H9	ST1615	rST10
ERR1417764	ECOLI	stx negative	ECOLI	D	NA	O11:H9	ST362	rST160
SRR1505418	ECOLI	stx negative	ECOLI	B1	NA	O110:H2	ST187	rST42
SRR8776537	STEC	stx1 positive	STEC	B1	NA	O110:H2	ST187	rST139122
SRR5279324	ECOLI	stx negative	ECOLI	D	NA	O110:H26	ST2811	rST13
SRR10910951	STEC	stx2 positive	STEC	B1	NA	O110:H28	NA	NA
SRR2415803	ECOLI	stx negative	B1M87	B1	B1M87	O110:H28	ST348	rST24
SRR3829560	STEC	stx1 and stx2 positive	B1M87	B1	B1M87	O110:H28	ST348	rST15309
SRR10723443	STEC	stx1 positive	B1M87	B1	B1M87	O110:H28	ST348	rST146224
SRR6511465	STEC	stx1 positive	B1M87	B1	B1M87	O110:H28	ST348	rST15309
SRR10723432	STEC	stx2 positive	B1M87	B1	B1M87	O110:H28	ST348	rST146223
SRR6870577	STEC	stx2 positive	B1M87	B1	B1M87	O110:H28	ST348	rST86137
SRR7439159	STEC	stx2 positive	B1M87	B1	B1M87	O110:H28	ST348	rST15309
ERR3308902	STEC	stx2 positive	B2M8	B2	B2M8	O110:H31	ST812	rST144682
ERR3322800	STEC	stx2 positive	B2M8	B2	B2M8	O110:H31	ST812	rST144682
SRR10003583	STEC	stx2 positive	STEC	B1	NA	O110:H8	ST2522	NA
SRR8097454	STEC	stx1 positive	AM28	A	AM28	O110:H9	ST10	rST2011
SRR3360283	STEC	stx1 and stx2 positive	C1	B1	C1,O111:H8	O111/O104:H8	ST16	rST2258
SRR1814837	STEC	stx2 positive	C6	D	C1,O111:H8,C6	O111/O145:H8	ST137	rST41042
SRR3169062	STEC	stx1 and stx2 positive	C4	B1	C1,C4	O111/O5:H8/H9	ST342	rST30561
SRR1814848	STEC	stx1 and stx2 positive	C7	B1	C1,O26:H11,O111:H8,C7	O111/O91:H14	ST6394	rST1587
SRR11079980	STEC	stx1 positive	C1	B1	C1,O111:H8	O111:-	NA	NA
SRR3474012	STEC	stx1 and stx2 positive	C1	B1	C1,O111:H8	O111:-	ST16	rST127
SRR10257972	STEC	stx1 and stx2 positive	C1	B1	C1,O111:H8	O111:-	ST16	rST85909
SRR10566692	STEC	stx1 positive	C1	B1	C1,O111:H8	O111:-	ST16	rST15096
SRR6154934	STEC	stx1 positive	C1	B1	C1,O111:H8	O111:-	ST16	rST30187
SRR5001049	STEC	stx1 and stx2 positive	C1	B1	C1,O111:H8	O111:-	ST6208	rST34171
SRR10086203	STEC	stx1 and stx2 positive	C1	B1	C1,O111:H8	O111:-	ST6248	NA
SRR7230308	STEC	stx1 positive	C1	B1	C1,O111:H8	O111:-	ST6248	rST15096
SRR10152457	STEC	stx1 positive	C1	B1	C1,O111:H8	O111:-	ST6688	NA
SRR9047788	STEC	stx1 positive	C1	B1	C1,O111:H8	O111:-	ST9345	rST15096
ERR436171	STEC	stx1 positive	C1	B1	C1,O26:H11	O111:H11	ST21	NA
SRR10120195	STEC	stx1 positive	C2	B1	C2	O111:H2	ST17	rST30460
SRR10340902	STEC	stx1 positive	C1	B1	C1,O111:H8	O111:H8	NA	NA
SRR1691187	STEC	stx1 and stx2 positive	C1	B1	C1,O111:H8	O111:H8	ST16	rST29312
SRR1981197	STEC	stx1 and stx2 positive	C1	B1	C1,O111:H8	O111:H8	ST16	rST30187
SRR2038456	STEC	stx1 and stx2 positive	C1	B1	C1,O111:H8	O111:H8	ST16	rST29514
SRR3113857	STEC	stx1 and stx2 positive	C1	B1	C1,O111:H8	O111:H8	ST16	rST32437
SRR3536648	STEC	stx1 and stx2 positive	C1	B1	C1,O111:H8	O111:H8	ST16	rST34998
SRR3825870	STEC	stx1 and stx2 positive	C1	B1	C1,O111:H8	O111:H8	ST16	rST34171
SRR5306594	STEC	stx1 and stx2 positive	C1	B1	C1,O111:H8	O111:H8	ST16	rST2169
SRR6511472	STEC	stx1 and stx2 positive	C1	B1	C1,O111:H8	O111:H8	ST16	rST59950
ERR135824	STEC	stx1 positive	C1	B1	C1,O111:H8	O111:H8	ST16	rST2258
ERR162658	STEC	stx1 positive	C1	B1	C1,O111:H8	O111:H8	ST16	rST1867
SRR10120180	STEC	stx1 positive	C1	B1	C1,O111:H8	O111:H8	ST16	rST32437
SRR10723470	STEC	stx1 positive	C1	B1	C1,O111:H8	O111:H8	ST16	rST2254
SRR1691188	STEC	stx1 positive	C1	B1	C1,O111:H8	O111:H8	ST16	rST30581
SRR1714124	STEC	stx1 positive	C1	B1	C1,O111:H8	O111:H8	ST16	rST29820
SRR1822604	STEC	stx1 positive	C1	B1	C1,O111:H8	O111:H8	ST16	rST30851
SRR2125826	STEC	stx1 positive	C1	B1	C1,O111:H8	O111:H8	ST16	rST29562
SRR2177972	STEC	stx1 positive	C1	B1	C1,O111:H8	O111:H8	ST16	rST41640
SRR2239759	STEC	stx1 positive	C1	B1	C1,O111:H8	O111:H8	ST16	rST29797
SRR2480640	STEC	stx1 positive	C1	B1	C1,O111:H8	O111:H8	ST16	rST30487
SRR2480683	STEC	stx1 positive	C1	B1	C1,O111:H8	O111:H8	ST16	rST30793
SRR2481358	STEC	stx1 positive	C1	B1	C1,O111:H8	O111:H8	ST16	rST29454
SRR3068695	STEC	stx1 positive	C1	B1	C1,O111:H8	O111:H8	ST16	rST42400
SRR3177665	STEC	stx1 positive	C1	B1	C1,O111:H8	O111:H8	ST16	rST34171
SRR3180462	STEC	stx1 positive	C1	B1	C1,O111:H8	O111:H8	ST16	rST34188
SRR3231968	STEC	stx1 positive	C1	B1	C1,O111:H8	O111:H8	ST16	rST35271
SRR3232033	STEC	stx1 positive	C1	B1	C1,O111:H8	O111:H8	ST16	rST35271
SRR3232055	STEC	stx1 positive	C1	B1	C1,O111:H8	O111:H8	ST16	rST34998
SRR3360218	STEC	stx1 positive	C1	B1	C1,O111:H8	O111:H8	ST16	rST15632
SRR3539597	STEC	stx1 positive	C1	B1	C1,O111:H8	O111:H8	ST16	rST38324
SRR3715687	STEC	stx1 positive	C1	B1	C1,O111:H8	O111:H8	ST16	rST40418
SRR4054719	STEC	stx1 positive	C1	B1	C1,O111:H8	O111:H8	ST16	rST15632
SRR5023218	STEC	stx1 positive	C1	B1	C1,O111:H8	O111:H8	ST16	rST48056
SRR5457753	STEC	stx1 positive	C1	B1	C1,O111:H8	O111:H8	ST16	rST59627
SRR5890759	STEC	stx1 positive	C1	B1	C1,O111:H8	O111:H8	ST16	rST2169
SRR5934437	STEC	stx1 positive	C1	B1	C1,O111:H8	O111:H8	ST16	rST64509
SRR5949043	STEC	stx1 positive	C1	B1	C1,O111:H8	O111:H8	ST16	rST59950
SRR6061323	STEC	stx1 positive	C1	B1	C1,O111:H8	O111:H8	ST16	rST35094
SRR6061357	STEC	stx1 positive	C1	B1	C1,O111:H8	O111:H8	ST16	rST35094
SRR6128413	STEC	stx1 positive	C1	B1	C1,O111:H8	O111:H8	ST16	rST30487
SRR6131543	STEC	stx1 positive	C1	B1	C1,O111:H8	O111:H8	ST16	rST59273
SRR6293323	STEC	stx1 positive	C1	B1	C1,O111:H8	O111:H8	ST16	rST64766
SRR6945201	STEC	stx1 positive	C1	B1	C1,O111:H8	O111:H8	ST16	rST38324
SRR7456557	STEC	stx1 positive	C1	B1	C1,O111:H8	O111:H8	ST16	rST86872
SRR9719359	STEC	stx1 positive	C1	B1	C1,O111:H8	O111:H8	ST16	rST1867
SRR1816734	STEC	stx2 positive	C1	B1	C1,O111:H8	O111:H8	ST16	rST2258
SRR8771433	STEC	stx2 positive	C1	B1	C1,O111:H8	O111:H8	ST16	rST29514
SRR10723382	STEC	stx1 and stx2 positive	C1	B1	C1,O111:H8	O111:H8	ST1792	rST2258
SRR5289385	STEC	stx1 and stx2 positive	C1	B1	C1,O111:H8	O111:H8	ST1792	rST59286
SRR1803833	STEC	stx1 positive	C1	B1	C1,O111:H8	O111:H8	ST1792	rST2258
SRR2177990	STEC	stx1 positive	C1	B1	C1,O111:H8	O111:H8	ST1792	rST41636
SRR6508083	STEC	stx2 positive	C1	B1	C1,O111:H8	O111:H8	ST1792	rST2258
ERR436186	STEC	stx1 and stx2 positive	C1	B1	C1,O111:H8	O111:H8	ST294	rST2254
SRR8625906	STEC	stx1 and stx2 positive	C1	B1	C1,O111:H8	O111:H8	ST294	rST33568
SRR10314888	STEC	stx2 positive	B1M119	B1	B1M119	O111:H8	ST327	rST2210
SRR3178047	STEC	stx1 positive	C1	B1	C1,O111:H8	O111:H8	ST5421	rST34162
SRR5160234	STEC	stx1 positive	C1	B1	C1,O111:H8	O111:H8	ST5421	rST2258
SRR5657836	STEC	stx1 positive	C1	B1	C1,O111:H8	O111:H8	ST5421	rST59834
SRR5875700	STEC	stx1 positive	C1	B1	C1,O111:H8	O111:H8	ST5421	rST2258
SRR1691186	STEC	stx1 and stx2 positive	C1	B1	C1,O111:H8	O111:H8	ST5677	rST2258
SRR2415887	STEC	stx1 positive	C1	B1	C1,O111:H8	O111:H8	ST5723	rST29797
SRR8927726	STEC	stx1 and stx2 positive	C1	B1	C1,O111:H8	O111:H8	ST5724	NA
SRR2481142	STEC	stx1 positive	C1	B1	C1,O111:H8	O111:H8	ST5733	rST2258
SRR3231808	STEC	stx1 positive	C1	B1	C1,O111:H8	O111:H8	ST5733	rST2258
SRR2990003	STEC	stx1 positive	C1	B1	C1,O111:H8	O111:H8	ST5892	rST2258
SRR3113861	STEC	stx1 and stx2 positive	C1	B1	C1,O111:H8	O111:H8	ST5938	rST2258
SRR3657539	STEC	stx1 positive	C1	B1	C1,O111:H8	O111:H8	ST5989	rST30187
SRR11361828	STEC	stx2 positive	C1	B1	C1,O111:H8	O111:H8	ST5989	rST30187
SRR1816724	STEC	stx2 positive	C1	B1	C1,O111:H8	O111:H8	ST5989	rST40979
SRR3205845	STEC	stx1 positive	C1	B1	C1,O111:H8	O111:H8	ST6038	rST2258
SRR3405566	STEC	stx1 positive	C1	B1	C1,O111:H8	O111:H8	ST6208	rST34171
SRR4019246	STEC	stx1 positive	C1	B1	C1,O111:H8	O111:H8	ST6628	rST2258
SRR4113670	STEC	stx1 and stx2 positive	C1	B1	C1,O111:H8	O111:H8	ST6660	rST2258
SRR10996866	STEC	stx1 positive	C1	B1	C1,O111:H8	O111:H8	ST6688	rST15096
SRR4346308	STEC	stx1 positive	C1	B1	C1,O111:H8	O111:H8	ST6869	rST2258
SRR5031268	STEC	stx1 positive	C1	B1	C1,O111:H8	O111:H8	ST7012	rST32437
SRR5124204	STEC	stx1 and stx2 positive	C1	B1	C1,O111:H8	O111:H8	ST7084	rST2258
SRR6129430	STEC	stx1 positive	C1	B1	C1,O111:H8	O111:H8	ST7229	rST2258
SRR6308674	STEC	stx1 positive	C1	B1	C1,O111:H8	O111:H8	ST7229	NA
SRR6128595	STEC	stx1 positive	C1	B1	C1,O111:H8	O111:H8	ST7700	rST85498
SRR6177978	STEC	stx1 positive	C1	B1	C1,O111:H8	O111:H8	ST7713	rST2258
SRR6293254	STEC	stx1 and stx2 positive	C1	B1	C1,O111:H8	O111:H8	ST7858	rST2258
SRR6297310	STEC	stx1 positive	C1	B1	C1,O111:H8	O111:H8	ST7861	rST2258
SRR6983015	STEC	stx1 positive	C1	B1	C1,O111:H8	O111:H8	ST8215	rST2258
SRR9108107	STEC	stx1 positive	C1	B1	C1,O111:H8	O111:H8	ST8322	rST86667
SRR5024443	STEC	stx2 positive	B1M80	Unknown	B1M80	O112ab/:H7/H1/H2	ST7047	rST15339
SRR7285411	STEC	stx1 positive	STEC	B2	NA	O112ab:H1	ST2808	rST86652
SRR4099201	ECOR	stx negative	ECOR	E	NA	O112ab:H18	ST350	rST14844
SRR8592112	STEC	stx1 and stx2 positive	B1M33	B1	B1M33	O112ab:H19	ST5891	rST32387
SRR2990061	STEC	stx1 positive	B1M33	B1	C1,B1M33	O112ab:H19	ST5891	rST32387
SRR11449841	STEC	stx2 positive	B1M33	B1	B1M33	O112ab:H19	ST5891	NA
SRR11219411	STEC	stx1 and stx2 positive	B1M80	B1	B1M80	O112ab:H2	NA	NA
ERR3328915	STEC	stx1 and stx2 positive	B1M80	B1	B1M80	O112ab:H2	ST388	rST15339
ERR3309099	STEC	stx1 positive	B1M80	B1	B1M80	O112ab:H2	ST388	rST86502
SRR5017863	STEC	stx1 positive	B1M80	B1	B1M80	O112ab:H2	ST388	rST15339
ERR433348	STEC	stx2 positive	B1M80	B1	B1M43,B1M60,B1M80	O112ab:H2	ST388	rST15339
SRR10133058	STEC	stx1 positive	B1M80	B1	B1M80	O112ab:H2	ST6260	rST15339
SRR10566689	STEC	stx1 and stx2 positive	B1M79	B1	B1M79	O112ab:H21	ST6229	rST138665
SRR9619715	STEC	stx1 positive	B1M79	B1	B1M79	O112ab:H21	ST6229	rST138082
ERR1218587	ECOLI	stx negative	ECOLI	B1	NA	O112ab:H8	ST75	rST57
SRR3989521	ECOR	stx negative	ECOR	B1	NA	O112ab:H8	ST75	rST14742
SRR11550988	STEC	stx1 positive	B1M66	B1	B1M66	O112ab:H8	ST75	rST42657
SRR3975551	ECOLI	stx negative	ECOLI	B1	NA	O112ac:H16	ST1723	rST31
ERR1790115	ECOLI	stx negative	ECOLI	B1	NA	O112ac:H16	ST6186	rST43
SRR6222307	STEC	stx2 positive	STEC	B1	NA	O112ac:H19	ST5296	rST85574
ERR1949018	ECOR	stx negative	ECOR	B1	NA	O112ac:H8	ST89	rST59694
SRR7612105	STEC	stx1 and stx2 positive	C13	B1	C13	O113:H21	ST223	rST122346
SRR1999105	STEC	stx1 and stx2 positive	B1M52	B1	B1M52	O113:H21	ST3695	rST1576
SRR2014863	STEC	stx1 and stx2 positive	B1M52	B1	B1M52	O113:H21	ST3695	rST30188
SRR2015125	STEC	stx1 positive	B1M52	B1	B1M52	O113:H21	ST3695	rST30188
ERR271254	ECOR	stx negative	ECOR	B1	NA	O113:H21	ST56	rST14842
SRR11305845	STEC	stx2 positive	B1M120	B1	B1M120	O113:H21	ST56	rST145885
SRR1816441	STEC	stx2 positive	B1M121	B1	B1M121	O113:H21	ST56	rST14734
ERR436184	STEC	stx2 positive	C13	B1	C13	O113:H21	ST5975	NA
SRR3931259	STEC	stx2 positive	C13	B1	C13	O113:H21	ST5975	rST1590
SRR1816701	STEC	stx2 positive	B1M121	B1	B1M121	O113:H21	ST6412	rST40977
SRR7367374	STEC	stx2 positive	B1M121	B1	B1M121	O113:H21	ST6412	rST86805
SRR3931190	STEC	stx2 positive	C13	B1	C13	O113:H21	ST6640	rST1590
SRR3931213	STEC	stx2 positive	C13	B1	C13	O113:H21	ST6642	rST1590
SRR5001045	STEC	stx2 positive	C13	B1	C13	O113:H21	ST6987	rST1590
SRR5152357	STEC	stx2 positive	C13	B1	C13	O113:H21	ST7088	rST1590
SRR5342855	STEC	stx1 and stx2 positive	C13	B1	C13	O113:H21	ST7261	rST1590
SRR6426307	STEC	stx2 positive	C13	B1	C13	O113:H21	ST7261	rST-73584
SRR8185649	STEC	stx2 positive	B1M120	B1	B1M120	O113:H21	ST8662	rST94579
DRR103013	STEC	stx1 and stx2 positive	C14	A	C14	O113:H4	ST10	rST85668
DRR103055	STEC	stx1 and stx2 positive	C14	A	C14	O113:H4	ST10	rST2010
ERR2044077	STEC	stx1 and stx2 positive	C14	A	C14	O113:H4	ST10	rST30540
SRR6061372	STEC	stx1 and stx2 positive	C14	A	C14	O113:H4	ST10	rST35093
SRR7167522	STEC	stx1 and stx2 positive	C14	A	C14	O113:H4	ST10	rST86413
SRR7276950	STEC	stx1 and stx2 positive	C14	A	C14	O113:H4	ST10	rST86680
SRR7286169	STEC	stx1 and stx2 positive	C14	A	C14	O113:H4	ST10	rST86739
SRR7834593	STEC	stx1 and stx2 positive	C14	A	C14	O113:H4	ST10	rST92627
SRR3574307	STEC	stx1 positive	C14	A	C14	O113:H4	ST10	rST30540
SRR10380779	STEC	stx2 positive	C14	A	C14	O113:H4	ST10	rST30540
SRR3581339	STEC	stx2 positive	C14	A	C14	O113:H4	ST10	rST2010
SRR3773768	STEC	stx2 positive	C14	A	C14	O113:H4	ST10	rST41455
SRR7367556	STEC	stx2 positive	C14	A	C14	O113:H4	ST10	rST35093
ERR1100470	ECOLI	stx negative	ECOLI	A	NA	O113:H4	ST1141	rST24
DRR103060	STEC	stx1 and stx2 positive	C14	A	C14	O113:H4	ST7905	rST2010
ERR2758998	STEC	stx1 and stx2 positive	STEC	B2	NA	O113:H6	ST121	rST39
SRR1981699	STEC	stx1 and stx2 positive	STEC	B2	C6	O113:H6	ST121	rST15075
SRR2014861	STEC	stx1 positive	B1M112	B1	B1M112	O113:H8	ST2728	NA
SRR3972150	STEC	stx1 and stx2 positive	B1M112	B1	B1M112	O113:H8	ST6569	rST42846
ERR124664	ECOLI	stx negative	ECOLI	B1	NA	O114:H2	ST3	rST46
ERR054680	ECOLI	stx negative	ECOLI	A	NA	O114:H21	ST278	rST156
ERR1055881	ECOLI	stx negative	ECOLI	E	NA	O114:H27	ST350	rST47
SRR7167492	STEC	stx1 positive	CM3	C	CM3	O114:H4	ST3101	rST29320
ERR054683	ECOLI	stx negative	ECOLI	B1	NA	O114:H49	ST5305	rST41
ERR119455	ECOLI	stx negative	ECOLI	A	NA	O114:H9	ST2368	rST12
SRR1999985	E.albertii	stx negative	E.albertii	albertii	NA	O115:-	ST4736	NA
SRR4346738	STEC	stx1 positive	STEC	A	NA	O115:H10	ST10	rST2010
DRR103110	STEC	stx1 positive	B1M37	B1	B1M37	O115:H10	ST101	rST1589
SRR2982187	STEC	stx1 positive	C2	B1	C2	O115:H2	ST17	NA
SRR7213580	STEC	stx2 positive	CM2	C	CM2	O116:H11	ST88	rST72071
SRR4095240	STEC	stx1 positive	AM2	A	AM2	O116:H12	ST329	rST36826
ERR1100451	ECOLI	stx negative	ECOLI	A	NA	O116:H16	ST1818	rST19
ERR1157013	ECOLI	stx negative	ECOLI	A	NA	O116:H16	ST4512	rST12
SRR3929502	STEC	stx1 and stx2 positive	B1M45	B1	B1M45	O116:H21	ST3017	rST44447
SRR10040058	STEC	stx2 positive	B1M45	B1	B1M45	O116:H21	ST58	rST138289
SRR11362435	STEC	stx2 positive	B1M45	B1	B1M45	O116:H21	ST58	rST138942
SRR3931199	STEC	stx2 positive	B1M45	B1	B1M45	O116:H21	ST58	rST43093
SRR2982235	STEC	stx1 and stx2 positive	B1M45	B1	B1M45	O116:H21	ST5893	rST33269
SRR6764120	STEC	stx1 and stx2 positive	B1M45	B1	B1M45	O116:H21	ST8135	rST86020
SRR11404327	STEC	stx2 positive	B1M45	B1	B1M45	O116:H21/H7	ST58	rST138942
SRR7612274	STEC	stx2 positive	STEC	B1	NA	O116:H25	ST155	rST1608
DRR103176	STEC	stx2 positive	AM2	A	AM2	O116:H28	NA	NA
SRR4125329	STEC	stx2 positive	AM3	A	AM3	O116:H28	ST730	rST14719
SRR3931239	STEC	stx1 positive	STEC	B1	NA	O116:H28	ST942	rST44452
ERR1216273	ECOLI	stx negative	ECOLI	A	NA	O116:H48	ST3519	rST12
SRR10915034	STEC	stx1 and stx2 positive	AM36	A	AM36	O116:H48	ST3519	rST145642
ERR3317748	STEC	stx2 positive	AM36	A	AM36	O116:H48	ST3519	rST29841
SRR2415785	STEC	stx2 positive	B1M111	B1	B1M111	O116:H49	ST2520	rST14759
SRR6219403	STEC	stx2 positive	B1M111	B1	B1M111	O116:H49	ST2520	rST85568
ERR1790004	ECOLI	stx negative	ECOLI	B1	NA	O116:H51	ST5229	rST19
SRR2239632	ECOLI	stx negative	ECOLI	B1	NA	O116:H8	ST1706	rST19
SRR3929497	STEC	stx1 positive	STEC	B1	NA	O117:H10	ST641	rST44433
SRR10996958	STEC	stx1 and stx2 positive	C7	B1	C7	O117:H14	ST33	rST1587
SRR7947269	STEC	stx1 positive	B1M3	B1	B1M3	O117:H16	ST2217	NA
SRR7248758	STEC	stx1 positive	STEC	B1	NA	O117:H2	ST6539	rST86614
ERR2820173	ECOLI	stx negative	ECOLI	A	NA	O117:H25	ST2531	rST11
SRR6949553	STEC	stx1 positive	STEC	D	C6	O117:H28	ST32	rST1534
SRR5434331	STEC	stx1 and stx2 positive	C14	A	C14	O117:H4	ST10	rST59343
ERR1149370	ECOLI	stx negative	ECOLI	B2	NA	O117:H4	ST428	rST135
SRR4217001	STEC	stx1 positive	B1M74	B1	B1M74	O117:H4	ST56	rST14734
SRR4195788	STEC	stx2 positive	B1M74	B1	B1M74	O117:H4	ST6678	rST45649
ERR1622444	ECOLI	stx negative	ECOLI	A	NA	O117:H42	ST1286	rST64
SRR9082149	STEC	stx1 positive	C11	B2	C11	O117:H7	NA	NA
SRR10748686	STEC	stx1 positive	C11	B2	C11	O117:H7	ST10599	rST14879
ERR1544892	STEC	stx1 positive	C11	B2	C11	O117:H7	ST504	rST59186
ERR2044050	STEC	stx1 positive	C11	B2	C11	O117:H7	ST504	rST14879
ERR2044075	STEC	stx1 positive	C11	B2	C11	O117:H7	ST504	rST64913
ERR2044137	STEC	stx1 positive	C11	B2	C11	O117:H7	ST504	rST34994
ERR3322801	STEC	stx1 positive	C11	B2	C11	O117:H7	ST504	rST59186
SRR10120179	STEC	stx1 positive	C11	B2	C11	O117:H7	ST504	rST14879
SRR10247348	STEC	stx1 positive	C11	B2	C11	O117:H7	ST504	rST34994
SRR3581438	STEC	stx1 positive	C11	B2	C11	O117:H7	ST504	rST14880
SRR4787168	STEC	stx1 positive	C11	B2	C11	O117:H7	ST504	rST47967
SRR4897432	STEC	stx1 positive	C11	B2	C11	O117:H7	ST504	rST38673
SRR7842156	STEC	stx1 positive	C11	B2	C11	O117:H7	ST504	rST94286
SRR10054193	STEC	stx1 positive	C11	B2	C11	O117:H7	ST5292	rST14879
SRR3581420	STEC	stx1 positive	C11	B2	C11	O117:H7	ST5292	rST38682
SRR6009921	STEC	stx1 positive	C11	B2	C11	O117:H7	ST5292	rST14879
SRR10397404	STEC	stx1 positive	C11	B2	C11	O117:H7	ST6880	rST47153
SRR5005494	STEC	stx1 positive	C11	B2	C11	O117:H7	ST6880	rST42496
SRR7346168	STEC	stx1 positive	C11	B2	C11	O117:H7	ST6880	rST47153
SRR6008943	STEC	stx1 positive	C11	B2	C11	O117:H7	ST7641	rST14879
SRR7474039	STEC	stx1 positive	C11	B2	C11	O117:H7	ST8384	rST34994
SRR4176408	STEC	stx1 positive	C1	B1	C1	O117:H8	ST2836	rST29864
SRR3452333	STEC	stx1 positive	C1	B1	C1	O117:H8	ST6195	rST35153
SRR8625869	STEC	stx1 positive	B1M8	B1	B1M8	O117:H8	ST7260	rST59399
SRR1999991	STEC	stx2 positive	AM27	A	AM27	O118/O151:H12	ST10	rST15264
SRR7947236	STEC	stx2 positive	AM27	A	AM27	O118/O151:H12	ST10	rST15264
SRR10024603	STEC	stx1 positive	C1	B1	C1,O26:H11,O118/O151:H16	O118/O151:H16	NA	NA
SRR10723507	STEC	stx1 positive	C1	B1	C1,O26:H11,O118/O151:H16	O118/O151:H16	ST21	rST15633
SRR2056394	STEC	stx1 positive	C1	B1	C1,O26:H11,O118/O151:H16	O118/O151:H16	ST21	rST29364
SRR254185	STEC	stx1 positive	C1	B1	C1,O26:H11,O118/O151:H16	O118/O151:H16	ST21	rST2277
SRR3113720	STEC	stx1 positive	C1	B1	C1,O26:H11,O118/O151:H16	O118/O151:H16	ST21	rST33391
SRR3536634	STEC	stx1 positive	C1	B1	C1,O26:H11,O118/O151:H16	O118/O151:H16	ST21	rST38212
SRR3536643	STEC	stx1 positive	C1	B1	C1,O26:H11,O118/O151:H16	O118/O151:H16	ST21	rST15159
SRR3975569	STEC	stx1 positive	C1	B1	C1,O26:H11,O118/O151:H16	O118/O151:H16	ST21	rST15633
SRR5434985	STEC	stx1 positive	C1	B1	C1,O26:H11,O118/O151:H16	O118/O151:H16	ST21	rST59432
SRR5765285	STEC	stx1 positive	C1	B1	C1,O26:H11,O118/O151:H16	O118/O151:H16	ST21	rST59852
ERR433344	STEC	stx1 positive	C1	B1	C1,O26:H11,O118/O151:H16	O118/O151:H16	ST445	NA
SRR2015118	STEC	stx1 positive	C1	B1	C1,O26:H11,O118/O151:H16	O118/O151:H16	ST5555	rST2264
SRR2095946	STEC	stx1 positive	C1	B1	C1,O26:H11,O118/O151:H16	O118/O151:H16	ST5555	rST29795
SRR6011625	STEC	stx1 and stx2 positive	C1	B1	C1,O26:H11,O118/O151:H16	O118/O151:H16	ST5732	rST2264
SRR2569921	STEC	stx1 positive	C1	B1	C1,O26:H11,O118/O151:H16	O118/O151:H16	ST5732	rST2264
SRR5574021	STEC	stx1 positive	C1	B1	C1,O26:H11,O118/O151:H16	O118/O151:H16	ST7398	rST2264
SRR11427887	STEC	stx1 positive	C2	B1	C2	O118/O151:H2	NA	NA
SRR3642534	STEC	stx1 positive	C2	B1	C2	O118/O151:H2	ST17	rST39326
SRR6302427	STEC	stx1 positive	C2	B1	C2	O118/O151:H2	ST17	rST85665
SRR11260506	STEC	stx1 positive	C2	B1	C2,O103:H2	O118/O151:H2	ST1967	NA
SRR4094933	STEC	stx1 positive	C2	B1	C2	O118/O151:H2	ST6652	rST2169
SRR5870960	STEC	stx1 positive	C2	B1	C2	O118/O151:H2	ST6652	rST59895
SRR5781899	STEC	stx1 positive	C2	B1	C2	O118/O151:H2	ST7492	rST2169
SRR7943892	STEC	stx2 positive	C1	B1	C1,O26:H11	O118/O151:H8	ST5426	rST2258
SRR3793780	STEC	stx1 and stx2 positive	GM4	G	GM4	O119:H4	ST117	rST1658
SRR2014895	STEC	stx1 positive	GM4	G	GM4	O119:H4	ST117	rST1658
ERR144960	ECOLI	stx negative	ECOLI	B1	NA	O119:H8	ST590	rST14
ERR3308999	STEC	stx1 positive	STEC	E	NA	O12:H45	ST10071	rST138264
ERR1100464	ECOLI	stx negative	ECOLI	B1	NA	O120:H10	ST711	rST23
SRR5279332	ECOLI	stx negative	ECOLI	D	NA	O120:H15	ST7581	rST27
SRR9201959	STEC	stx2 positive	STEC	A	NA	O120:H32	ST10	rST144109
SRR7213662	STEC	stx2 positive	B1M22	B1	B1M22	O121:-	ST641	rST40330
SRR11430522	STEC	stx2 positive	B1M22	B1	B1M22	O121:H10	ST641	rST40330
SRR7612148	STEC	stx2 positive	B1M22	B1	B1M22	O121:H10	ST641	rST93687
ERR271245	ECOR	stx negative	ECOR	A	NA	O121:H11	ST48	rST14720
SRR3951481	ECOR	stx negative	ECOR	A	NA	O121:H11	ST48	rST14720
SRR1982067	STEC	stx1 positive	STEC	E	NA	O121:H15	ST5289	rST29361
SRR7547306	STEC	stx1 and stx2 positive	C5	B1	C5	O121:H19	NA	NA
DRR077343	STEC	stx2 positive	C5	B1	C5	O121:H19	ST5536	rST1692
SRR1999753	STEC	stx2 positive	C5	B1	C5	O121:H19	ST5536	rST1692
ERR197253	ECOLI	stx negative	C5	B1	C5	O121:H19	ST655	rST93
SRR1999972	STEC	stx1 positive	C5	B1	C5	O121:H19	ST655	rST30517
SRR2982144	STEC	stx1 positive	C5	B1	C5	O121:H19	ST655	rST1693
DRR077336	STEC	stx2 positive	C5	B1	C5	O121:H19	ST655	rST1692
DRR147066	STEC	stx2 positive	C5	B1	C5	O121:H19	ST655	rST15635
ERR2602220	STEC	stx2 positive	C5	B1	C5	O121:H19	ST655	rST1693
SRR1570158	STEC	stx2 positive	C5	B1	C5	O121:H19	ST655	rST30355
SRR1691184	STEC	stx2 positive	C5	B1	C5	O121:H19	ST655	rST30063
SRR1981527	STEC	stx2 positive	C5	B1	C5	O121:H19	ST655	rST30656
SRR1981972	STEC	stx2 positive	C5	B1	C5	O121:H19	ST655	rST30656
SRR3278559	STEC	stx2 positive	C5	B1	C5	O121:H19	ST655	rST34989
SRR3290054	STEC	stx2 positive	C5	B1	C5	O121:H19	ST655	rST30063
SRR3290098	STEC	stx2 positive	C5	B1	C5	O121:H19	ST655	rST30355
SRR3360219	STEC	stx2 positive	C5	B1	C5	O121:H19	ST655	rST15636
SRR3371820	STEC	stx2 positive	C5	B1	C5	O121:H19	ST655	rST1692
SRR3394756	STEC	stx2 positive	C5	B1	C5	O121:H19	ST655	rST35143
SRR3405574	STEC	stx2 positive	C5	B1	C5	O121:H19	ST655	rST15636
SRR4032925	STEC	stx2 positive	C5	B1	C5	O121:H19	ST655	rST44412
SRR5054450	STEC	stx2 positive	C5	B1	C5	O121:H19	ST655	rST15635
SRR6039425	STEC	stx2 positive	C5	B1	C5	O121:H19	ST655	rST64583
SRR6060751	STEC	stx2 positive	C5	B1	C5	O121:H19	ST655	rST64603
SRR7430521	STEC	stx2 positive	C5	B1	C5	O121:H19	ST655	rST64583
SRR7588732	STEC	stx2 positive	C5	B1	C5	O121:H19	ST655	rST93646
SRR4293161	STEC	stx1 positive	C5	B1	C5	O121:H19	ST6689	rST1692
SRR5297767	STEC	stx2 positive	C5	B1	C5	O121:H19	ST7245	rST1692
SRR7909667	STEC	stx1 positive	C5	B1	C5	O121:H19	ST7250	NA
SRR11087862	STEC	stx1 positive	B1M99	B1	B1M99	O121:H7	NA	NA
SRR10947162	STEC	stx1 positive	B1M99	B1	B1M99	O121:H7	ST5082	rST45807
ERR3309121	STEC	stx1 and stx2 positive	B1M52	B1	B1M52	O123/O183:H10	ST3695	rST48049
SRR10174211	STEC	stx1 positive	C2	B1	C2,O103:H2,O123:H2	O123/O186/O81:H2/H4	ST17	NA
SRR7544711	STEC	stx1 positive	C1	B1	C1	O123/O186:H11	NA	NA
SRR11484544	STEC	stx1 positive	C1	B1	C1	O123/O186:H11	ST21	rST15637
SRR1999831	STEC	stx1 positive	C1	B1	C1	O123/O186:H11	ST21	rST29900
SRR2982230	STEC	stx1 positive	C1	B1	C1	O123/O186:H11	ST21	rST33272
SRR3113868	STEC	stx1 positive	C1	B1	C1	O123/O186:H11	ST21	rST33426
SRR3178050	STEC	stx1 positive	C1	D	C1	O123/O186:H11	ST21	rST15637
SRR5367687	STEC	stx1 positive	C1	B1	C1	O123/O186:H11	ST21	rST29900
SRR11429591	STEC	stx1 positive	C1	B1	C1,O26:H11	O123/O186:H11	ST29	rST86485
SRR6467517	STEC	stx1 positive	C1	B1	C1,O26:H11	O123/O186:H11	ST29	rST2241
SRR2481244	STEC	stx2 positive	C1	B1	C1	O123/O186:H11	ST4738	rST30314
SRR3642535	STEC	stx1 positive	C1	B1	C1	O123/O186:H11	ST6339	rST2264
SRR7285512	STEC	stx1 positive	STEC	A	NA	O123/O186:H16	ST10	rST2011
SRR10997053	STEC	stx1 positive	C2	B1	C2,O103:H2,O123:H2	O123/O186:H2	NA	NA
SRR10013364	STEC	stx1 and stx2 positive	C2	B1	C2	O123/O186:H2	ST17	rST30460
SRR2481356	STEC	stx1 positive	C2	B1	C2,O103:H2,O123:H2	O123/O186:H2	ST17	rST30741
SRR3394851	STEC	stx1 positive	C2	B1	C2,O103:H2,O123:H2	O123/O186:H2	ST17	rST35136
SRR5344750	STEC	stx1 positive	C2	B1	C2,O103:H2,O123:H2	O123/O186:H2	ST17	rST59340
SRR5875733	STEC	stx1 positive	C2	B1	C2,O103:H2,O123:H2	O123/O186:H2	ST17	rST64471
SRR7073270	STEC	stx1 positive	C2	B1	C2,O103:H2	O123/O186:H2	ST17	rST86312
SRR10129591	STEC	stx1 positive	C2	B1	C2	O123/O186:H2	ST1967	NA
SRR3169760	STEC	stx1 positive	C2	B1	C2,O103:H2	O123/O186:H2	ST5980	NA
SRR4444454	STEC	stx1 positive	C2	B1	C2,O103:H2,O123:H2	O123/O186:H2	ST6911	rST2169
SRR10035013	STEC	stx1 positive	C2	B1	C2,O103:H2,O123:H2	O123/O186:H2	ST7598	NA
SRR7094138	STEC	stx1 positive	C2	B1	C2,O103:H2,O123:H2	O123/O186:H2	ST8245	rST2169
SRR8950341	STEC	stx1 positive	C2	B1	C2,O103:H2,O123:H2	O123/O186:H2	ST9294	rST2169
SRR9334829	STEC	stx1 positive	C2	B1	C2,O103:H2,O123:H2	O123/O186:H2	ST9575	rST2169
SRR7839299	STEC	stx1 positive	C1	B1	C1,O26:H11	O123/O186:H33/H11	ST29	rST2241
SRR1788099	ECOLI	stx negative	ECOLI	A	NA	O123/O186:H34	ST939	rST29
SRR10596293	STEC	stx1 positive	C2	B1	C2,O103:H2,O123:H2	O123:H2	NA	NA
SRR7277735	STEC	stx1 positive	C2	B1	C2	O123:H2	ST17	rST30460
SRR6658333	STEC	stx1 and stx2 positive	C2	B1	C2	O123:H2	ST1967	rST2162
SRR10018047	STEC	stx1 positive	C2	B1	C2,O103:H2,O123:H2	O123:H2	ST7598	NA
SRR5937382	STEC	stx1 positive	C2	B1	C2,O103:H2,O123:H2	O123:H2	ST7598	rST2169
SRR9099174	STEC	stx1 positive	C2	B1	C2,O103:H2,O123:H2	O123:H2	ST9294	rST2169
ERR135730	ECOLI	stx negative	ECOLI	B2	NA	O123:H45	ST788	rST11
ERR1790073	ECOLI	stx negative	ECOLI	A	NA	O124/O164:H21	ST202	rST10
ERR1149377	ECOLI	stx negative	ECOLI	B1	NA	O125ab:H19	ST1611	rST60
SRR8093906	STEC	stx1 positive	STEC	B1	NA	O125ab:H19	ST1611	NA
ERR180895	ECOLI	stx negative	ECOLI	B2	NA	O125ac:H6	ST583	rST127
SRR10350828	STEC	stx2 positive	STEC	B2	NA	O125ac:H6	ST583	rST1523
SRR5031173	STEC	stx2 positive	STEC	B1	NA	O126:H20	ST58	rST1601
ERR2935499	ECOLI	stx negative	EM11	cladeI	EM11	O126:H27	ST3057	rST23
SRR1999106	STEC	stx1 positive	EM11	cladeI	EM11	O126:H27	ST3057	rST15322
SRR2155434	STEC	stx1 positive	EM11	cladeI	EM11	O126:H27	ST3057	rST30017
SRR6194927	STEC	stx1 positive	EM11	cladeI	EM11	O126:H27	ST3057	rST85545
DRR016013	ECOLI	stx negative	ECOLI	B1	NA	O126:H27	ST56	rST105
ERR3329178	STEC	stx1 and stx2 positive	B1M5	B1	B1M5	O126:H8	ST5419	rST117660
SRR3578592	STEC	stx1 positive	B1M37	B1	B1M37	O127:H12	ST101	rST38698
SRR7223065	STEC	stx2 positive	C10	B1	C10	O128ac/O153:H28/H2	NA	NA
SRR2095947	STEC	stx1 positive	AM29	A	AM29	O128ac:H10	ST10	rST14896
SRR10270583	STEC	stx1 positive	STEC	B1	NA	O128ac:H10	ST1049	rST101333
SRR6890534	ECOLI	stx negative	ECOLI	B1	NA	O128ac:H12	ST1326	rST17
SRR3169761	STEC	stx1 positive	B1M37	B1	B1M37	O128ac:H12	ST5980	rST2169
SRR11484598	STEC	stx1 positive	B1M3	B1	B1M3	O128ac:H16	ST2217	rST85859
SRR8941606	STEC	stx1 positive	B1M3	B1	B1M3	O128ac:H16	ST2217	NA
SRR11089692	STEC	stx1 positive	B1M69	B1	B1M69	O128ac:H16	ST2517	NA
SRR2015205	STEC	stx1 and stx2 positive	C10	B1	C10	O128ac:H2	NA	NA
SRR8625607	STEC	stx1 and stx2 positive	C10	B1	C10	O128ac:H2	ST10489	rST30074
SRR8625610	STEC	stx1 and stx2 positive	C10	B1	C10	O128ac:H2	ST10490	rST30074
ERR1010201	ECOLI	stx negative	ECOLI	B1	NA	O128ac:H2	ST1147	rST43
SRR8776605	STEC	stx2 positive	B1M13	B1	B1M13	O128ac:H2	ST20	rST2173
ERR3308903	STEC	stx1 and stx2 positive	C10	B1	C10	O128ac:H2	ST25	rST30074
SRR10005852	STEC	stx1 and stx2 positive	C10	B1	C10	O128ac:H2	ST25	rST29863
SRR3530586	STEC	stx1 and stx2 positive	C10	B1	C10	O128ac:H2	ST25	rST38356
SRR4786104	STEC	stx1 and stx2 positive	C10	B1	C10	O128ac:H2	ST25	rST47902
SRR4787231	STEC	stx1 and stx2 positive	C10	B1	C10	O128ac:H2	ST25	rST47937
SRR6373715	STEC	stx1 and stx2 positive	C10	B1	C10	O128ac:H2	ST25	rST15638
SRR7223048	STEC	stx1 and stx2 positive	C10	B1	C10	O128ac:H2	ST25	rST48389
SRR8625609	STEC	stx1 and stx2 positive	C10	B1	C10	O128ac:H2	ST25	rST145338
SRR10056642	STEC	stx1 positive	C10	B1	C10	O128ac:H2	ST25	rST48389
SRR11442281	STEC	stx1 positive	C10	B1	C10	O128ac:H2	ST25	rST15638
SRR1999892	STEC	stx1 positive	C10	B1	C10	O128ac:H2	ST25	rST29436
SRR3151817	STEC	stx1 positive	C10	B1	C10	O128ac:H2	ST25	rST30074
ERR3308905	STEC	stx2 positive	C10	B1	C10	O128ac:H2	ST25	rST29863
SRR10312193	STEC	stx2 positive	C10	B1	C10	O128ac:H2	ST25	rST86607
SRR11550982	STEC	stx2 positive	C10	B1	C10	O128ac:H2	ST25	rST143889
SRR1816688	STEC	stx2 positive	C10	B1	C10	O128ac:H2	ST25	rST41075
SRR1816696	STEC	stx2 positive	C10	B1	C10	O128ac:H2	ST25	rST41075
SRR3578969	STEC	stx2 positive	C10	B1	C10	O128ac:H2	ST25	rST38356
SRR3593443	STEC	stx2 positive	C10	B1	C10	O128ac:H2	ST25	rST29436
SRR7283724	STEC	stx2 positive	C10	B1	C10	O128ac:H2	ST25	rST30074
SRR10036692	STEC	stx1 and stx2 positive	C10	B1	C10	O128ac:H2	ST4748	rST86461
SRR10728878	STEC	stx1 and stx2 positive	C10	B1	C10	O128ac:H2	ST4748	rST29367
SRR5282093	STEC	stx1 and stx2 positive	C10	B1	C10	O128ac:H2	ST4748	rST59277
SRR11142353	STEC	stx2 positive	C10	B1	C10	O128ac:H2	ST4748	rST29367
ERR2044089	STEC	stx2 positive	C10	B1	C10	O128ac:H2	ST5887	rST29725
SRR3231782	STEC	stx1 and stx2 positive	C10	B1	C10	O128ac:H2	ST6117	rST35002
SRR10519428	STEC	stx1 and stx2 positive	C10	B1	C10	O128ac:H2	ST6265	rST30074
SRR7184371	STEC	stx1 and stx2 positive	C10	B1	C10	O128ac:H2	ST6265	rST86456
SRR7500988	STEC	stx1 and stx2 positive	C10	B1	C10	O128ac:H2	ST6265	rST85364
SRR6297332	STEC	stx1 and stx2 positive	C10	B1	C10	O128ac:H2	ST7862	rST30074
SRR10553791	STEC	stx1 and stx2 positive	C10	B1	C10	O128ac:H2	ST811	rST38655
SRR7290988	STEC	stx1 positive	C10	B1	C10	O128ac:H2	ST811	rST30074
SRR7179882	STEC	stx2 positive	C10	B1	C10	O128ac:H2	ST811	rST38655
SRR7367406	STEC	stx1 and stx2 positive	C10	B1	C10	O128ac:H2	ST8342	rST29367
SRR7401638	STEC	stx1 and stx2 positive	C10	B1	C10	O128ac:H2	ST8344	rST86821
SRR7588705	STEC	stx1 and stx2 positive	C10	B1	C10	O128ac:H2	ST8422	rST38655
SRR8299402	STEC	stx1 and stx2 positive	C10	B1	C10	O128ac:H2	ST8773	rST30074
ERR3308909	STEC	stx2 positive	C10	B1	C10	O128ac:H2	ST8930	rST29863
SRR6658332	STEC	stx1 and stx2 positive	C8	B1	C8	O128ac:H20	ST442	rST1629
ERR1512464	ECOLI	stx negative	ECOLI	A	NA	O128ac:H26	ST2197	rST18
ERR1609507	ECOLI	stx negative	ECOLI	D	NA	O128ac:H4	ST2732	rST15
SRR10314868	STEC	stx1 positive	CM3	C	CM3	O128ac:H4	ST3101	rST29320
SRR1999943	STEC	stx1 positive	STEC	E	NA	O128ac:H41	ST3018	NA
ERR1100457	ECOLI	stx negative	ECOLI	A	NA	O13/O129:H10	ST5766	rST15
SRR2481266	STEC	stx1 positive	AM16	A	AM16	O13/O129:H11	ST10	rST30690
ERR2135233	ECOLI	stx negative	ECOLI	B1	NA	O13/O129:H11	ST1252	rST10
ERR1618081	ECOLI	stx negative	ECOLI	D	NA	O13/O129:H15	ST108	rST18
SRR5033690	STEC	stx2 positive	STEC	D	NA	O13/O129:H15	ST108	rST41137
ERR1617893	ECOLI	stx negative	ECOLI	A	NA	O13/O129:H2	ST3889	rST17
SRR5579197	STEC	stx2 positive	DM1	E or clade I	DM1	O13/O129:H20	ST7403	rST64315
SRR8820007	STEC	stx2 positive	DM1	E or clade I	DM1	O13/O129:H20	ST7403	rST64315
ERR1622713	ECOLI	stx negative	ECOLI	A	NA	O13/O129:H30	ST1408	rST16
ERR1015345	ECOLI	stx negative	ECOLI	A	NA	O13/O129:H30	ST176	rST20
DRR018437	ECOLI	stx negative	ECOLI	A	NA	O13/O129:H34	ST401	rST84
ERR2224025	ECOLI	stx negative	ECOLI	B2	NA	O13/O129:H4	ST2556	rST20
DRR102615	ECOLI	stx negative	ECOLI	B2	NA	O13/O129:H4	ST357	rST109
SRR3530582	STEC	stx1 and stx2 positive	STEC	B2	NA	O13/O129:H4	ST357	rST38339
ERR1543395	ECOLI	stx negative	ECOLI	B2	NA	O13/O129:H4	ST538	rST59
ERR1543385	ECOLI	stx negative	ECOLI	B2	NA	O13/O129:H4	ST640	rST11
SRR7979550	STEC	stx2 positive	STEC	B2	NA	O13/O129:H4	ST8186	rST15571
SRR10438723	STEC	stx1 positive	C17	B1	C17	O130/O17/O77:H11/H18	ST297	NA
SRR5088182	STEC	stx1 and stx2 positive	C4	B1	C4	O130/O5:H9	ST342	rST1837
SRR4787146	STEC	stx1 and stx2 positive	C17	Unknown	C17	O130/O8:H5/H11	ST297	rST15082
SRR10254811	STEC	stx2 positive	C17	B1	C17	O130:H11	NA	NA
SRR5029674	STEC	stx1 and stx2 positive	C17	B1	C17	O130:H11	ST297	rST48112
SRR6764104	STEC	stx2 positive	C17	B1	C17	O130:H11	ST297	rST86017
SRR8268524	STEC	stx2 positive	C17	B1	C17	O130:H11	ST297	rST29990
SRR9200094	STEC	stx2 positive	C17	B1	C17	O130:H11	ST297	rST146591
SRR1999112	STEC	stx1 and stx2 positive	C17	B1	C17	O130:H11	ST5624	rST30107
SRR3931223	STEC	stx1 positive	C17	B1	C17	O130:H11	ST6641	rST15082
SRR6321297	STEC	stx2 positive	C17	B1	C17	O130:H11	ST7931	rST15082
SRR1186335	ECOLI	stx negative	ECOLI	A	NA	O130:H26	ST1178	rST13
SRR5030806	STEC	stx2 positive	STEC	A	NA	O130:H26	ST1178	rST30621
ERR1622417	ECOLI	stx negative	ECOLI	G	NA	O130:H27	ST31	rST62
SRR11550939	STEC	stx1 and stx2 positive	B1M24	B1	B1M24	O130:H38	ST154	rST30050
SRR6179333	STEC	stx1 and stx2 positive	B1M24	B1	B1M24	O130:H38	ST7715	rST64683
ERR2223737	STEC	stx1 and stx2 positive	B1M24	B1	B1M24	O130:H38	ST7972	rST30050
ERR3970407	STEC	stx2 positive	STEC	A	NA	O130:H45	ST4214	NA
ERR3329344	STEC	stx1 and stx2 positive	STEC	B1	NA	O130:H9	ST156	rST144156
ERR2019186	ECOLI	stx negative	ECOLI	E	NA	O130:H9	ST753	rST13
ERR1156176	ECOLI	stx negative	ECOLI	A	NA	O131:H26	ST189	rST137
SRR1283281	ECOLI	stx negative	ECOLI	A	NA	O131:H27	ST5533	rST10
DRR103289	STEC	stx1 positive	EM1	E	EM1	O132:H18	ST6118	rST33303
SRR3232043	STEC	stx2 positive	EM1	E	EM1	O132:H18	ST6118	rST35267
SRR7235160	STEC	stx2 positive	EM1	E	EM1	O132:H18	ST6118	rST35267
SRR3241980	STEC	stx1 positive	STEC	A	NA	O132:H2	ST301	rST1936
SRR10541011	STEC	stx2 positive	STEC	B2	NA	O132:H27	ST1441	NA
ERR144963	ECOLI	stx negative	ECOLI	B2	NA	O132:H34	ST582	rST26
ERR3308934	STEC	stx2 positive	STEC	B2	NA	O132:H34	ST582	rST34186
ERR162671	ECOLI	stx negative	ECOLI	B1	NA	O132:H8	ST327	rST62
DRR102641	ECOLI	stx negative	ECOLI	D	NA	O133:H29	ST1204	rST20
SRR7895976	STEC	stx2 positive	STEC	A	NA	O133:H4	ST10	rST42599
SRR6690742	STEC	stx2 positive	B2M4	B2	B2M4	O133:H5	ST2552	rST14873
SRR10987305	STEC	stx2 positive	B2M4	B2	B2M4	O133:H5	ST8184	NA
SRR3223143	STEC	stx2 positive	B2M7	B2	B2M7	O134/O46:H31	ST420	rST14756
SRR4340449	STEC	stx1 and stx2 positive	B1M24	B1	B1M24	O134/O46:H38	ST154	rST46529
SRR5413673	STEC	stx2 positive	B1M94	B1	B1M94	O134:H19	ST162	rST59453
ERR1617885	ECOLI	stx negative	ECOLI	B2	NA	O134:H31	ST363	rST11
SRR1871147	STEC	stx2 positive	B2M7	B2	B2M7	O134:H31	ST420	rST14756
ERR1514878	ECOLI	stx negative	ECOLI	B2	NA	O134:H31	ST569	rST51
SRR7367371	STEC	stx2 positive	STEC	B2	NA	O134:H31	ST569	rST14756
ERR2759716	ECOLI	stx negative	ECOLI	B2	NA	O134:H31	ST8486	rST11
SRR3931195	STEC	stx1 and stx2 positive	B1M24	B1	B1M24	O134:H38	ST154	rST43094
SRR7235191	STEC	stx1 and stx2 positive	B1M24	B1	B1M24	O134:H38	ST154	rST138580
SRR7613657	ECOLI	stx negative	ECOLI	A	NA	O136:H12	ST329	rST11
SRR11361695	STEC	stx1 and stx2 positive	AM2	A	AM2	O136:H12	ST329	rST32392
SRR6179192	STEC	stx1 positive	AM2	A	AM2	O136:H12	ST329	rST85521
SRR9066802	STEC	stx1 positive	AM2	A	AM2	O136:H12	ST329	rST85521
SRR2982141	STEC	stx2 positive	AM2	A	AM2	O136:H12	ST329	rST32392
ERR433368	STEC	stx1 and stx2 positive	C4	B1	C4	O136:H12/H25	ST660	rST30117
DRR103061	STEC	stx1 positive	AM2	A	AM2	O136:H16	ST329	rST15586
SRR7235196	STEC	stx1 positive	AM2	A	AM2	O136:H16	ST329	rST15586
SRR2239591	STEC	stx2 positive	AM2	A	AM2	O136:H16	ST329	rST15586
ERR3329288	STEC	stx1 and stx2 positive	STEC	B1	NA	O136:H19	ST201	rST144141
ERR3322816	STEC	stx1 positive	AM5	A	AM5	O136:H20	ST398	rST33528
SRR3146565	STEC	stx1 positive	AM5	A	AM5	O136:H20	ST398	rST33528
ERR134525	ECOLI	stx negative	ECOLI	B1	NA	O136:H51	ST517	rST118
ERR1949134	ECOLI	stx negative	ECOLI	E	NA	O137:H41	ST3018	rST25
SRR3829515	STEC	stx1 and stx2 positive	EM18	E	EM18	O137:H41	ST3018	rST42463
SRR8321524	STEC	stx1 and stx2 positive	EM18	E	EM18	O137:H41	ST3018	NA
SRR7235144	STEC	stx1 positive	EM18	E	EM18	O137:H41	ST3018	rST15674
SRR10970594	STEC	stx2 positive	DM18	D	DM18	O138:H14	ST10757	rST138836
ERR1082450	ECOLI	stx negative	DM18	D	DM18	O138:H14	ST42	rST16
SRR10571872	STEC	stx2 positive	DM18	D	DM18	O138:H14	ST42	rST59174
SRR10990793	STEC	stx2 positive	DM18	D	DM18	O138:H14	ST42	rST138836
SRR11550431	STEC	stx2 positive	DM18	D	DM18	O138:H14	ST42	rST29291
SRR8989445	STEC	stx2 positive	DM18	D	DM18	O138:H14	ST42	rST138552
ERR1609534	ECOLI	stx negative	ECOLI	B1	NA	O138:H28	ST2614	rST15
DRR102646	ECOLI	stx negative	ECOLI	E	NA	O138:H48	ST219	rST28
SRR3581429	ECOLI	stx negative	ECOLI	E	NA	O138:H48	ST6272	rST10
ERR135700	STEC	stx2 positive	DM20	D	DM20	O139:-	ST955	rST1792
SRR8989460	STEC	stx2 positive	DM21	D	DM21	O139:H1	NA	rST1793
ERR135702	STEC	stx2 positive	DM21	D	DM21	O139:H1	ST1	rST1793
ERR3372553	STEC	stx2 positive	DM21	D	DM21	O139:H1	ST1	rST72006
SRR11634432	STEC	stx2 positive	DM20	D	DM20	O139:H1	ST955	rST43101
SRR3987624	STEC	stx2 positive	DM20	D	DM20	O139:H1	ST955	rST42940
ERR135728	ECOLI	stx negative	ECOLI	B1	NA	O139:H19	ST1125	rST61
SRR7235138	STEC	stx1 and stx2 positive	B1M14	B1	B1M14	O139:H19	ST1125	rST101450
ERR3329131	STEC	stx2 positive	B1M14	B1	B1M14	O139:H19	ST1125	rST30332
SRR8625726	STEC	stx2 positive	B1M61	B1	B1M61	O139:H8	ST527	rST145348
ERR1852606	ECOLI	stx negative	ECOLI	B2	NA	O140:H14	ST3672	rST15
SRR3957083	STEC	stx2 positive	B1M60	B1	B1M60	O140:H21	ST1423	rST34165
SRR7501167	STEC	stx1 and stx2 positive	B1M60	B1	B1M60	O140:H21	ST8393	rST34165
ERR1055913	ECOLI	stx negative	ECOLI	E	NA	O140:H25	ST57	rST159
SRR8197233	STEC	stx2 positive	STEC	B1	NA	O141:H16	NA	NA
SRR8625856	STEC	stx2 positive	STEC	B1	NA	O141:H16	ST1723	rST33437
SRR5927208	STEC	stx2 positive	AM33	A	AM33	O141:H19	ST2514	rST71997
ERR3322784	STEC	stx2 positive	AM33	A	AM33	O141:H19	ST8237	rST113061
ERR1790913	STEC	stx2 positive	STEC	A	NA	O141:H29	ST206	rST59117
ERR271433	STEC	stx2 positive	AM18	A	AM18	O141:H4	ST10	rST2008
SRR7213613	STEC	stx2 positive	AM18	A	AM18	O141:H4	ST10	rST146596
ERR1010188	STEC	stx2 positive	AM18	A	AM18	O141:H4	ST1260	rST2008
ERR1010187	STEC	stx2 positive	AM18	A	AM18	O141:H4	ST5786	rST30504
SRR8901435	STEC	stx2 positive	AM18	A	AM18	O141:H4	ST9276	rST2008
ERR1948956	ECOLI	stx negative	ECOLI	B2	NA	O141ac/O141:H10	ST919	rST26
ERR1790886	ECOLI	stx negative	ECOLI	B1	NA	O142:H12	ST1664	rST13
SRR9616419	STEC	stx2 positive	STEC	B1	NA	O142:H16	ST1611	rST14912
ERR1100462	ECOLI	stx negative	ECOLI	A	NA	O142:H27	ST1112	rST22
SRR5209202	STEC	stx2 positive	STEC	A	NA	O142:H27	ST1112	rST59181
DRR102608	ECOLI	stx negative	ECOLI	A	NA	O142:H34	ST1415	rST22
SRR11018213	STEC	stx1 positive	STEC	B2	NA	O142:H34	ST2346	NA
SRR8141239	STEC	stx1 positive	B1M25	B1	B1M25	O142:H38	NA	NA
SRR3213947	STEC	stx1 positive	B1M25	B1	B1M25	O142:H38	ST154	rST30050
DRR031238	ECOLI	stx negative	ECOLI	A	NA	O142:H38	ST716	rST22
SRR7274841	STEC	stx2 positive	B1M39	B1	B1M39	O142:H8	ST26	rST15612
SRR7191438	STEC	stx1 positive	STEC	E	NA	O143:H34	ST1629	rST86501
SRR2155533	STEC	stx1 positive	GM2	G	GM2,GM4	O143:H4	ST117	rST1658
ERR1948962	ECOR	stx negative	ECOR	A	NA	O144:H4	ST10	rST14729
SRR6891487	STEC	stx1 positive	C6	D	C6	O145:-	ST32	rST29956
SRR10270579	STEC	stx1 positive	B1M37	B1	B1M37	O145:H12	ST101	rST145067
ERR144948	ECOLI	stx negative	C4	A	C4	O145:H25	ST342	rST40
SRR3290103	STEC	stx1 and stx2 positive	C4	B1	C4	O145:H25	ST342	rST1553
SRR7048464	STEC	stx1 positive	C4	A	C4	O145:H25	ST342	rST59353
SRR10120185	STEC	stx2 positive	C4	A	C4	O145:H25	ST342	rST1553
SRR5330931	STEC	stx2 positive	C4	A	C4	O145:H25	ST342	rST59353
SRR1609762	STEC	stx2 positive	C4	A	C4	O145:H25	ST5309	rST29905
SRR1999260	STEC	stx2 positive	C4	A	C4	O145:H25	ST5309	rST29905
SRR1999222	STEC	stx2 positive	C4	A	C4	O145:H25	ST5680	rST30801
SRR9292488	STEC	stx2 positive	C6	D	O157:H7,C6	O145:H25/H28	ST32	NA
SRR7540741	STEC	stx2 positive	C6	D	C6	O145:H28	NA	NA
SRR7752822	STEC	stx1 positive	C6	D	C6	O145:H28	ST137	NA
SRR3988027	STEC	stx2 positive	C6	D	C6	O145:H28	ST137	rST42691
SRR6317430	STEC	stx2 positive	C6	D	C6	O145:H28	ST137	rST1534
DRR103305	ECOLI	stx negative	C6	D	C6	O145:H28	ST32	rST64
DRR178135	STEC	stx1 and stx2 positive	C6	D	C6	O145:H28	ST32	rST1534
DRR178165	STEC	stx1 and stx2 positive	C6	D	C6	O145:H28	ST32	rST30198
SRR10036499	STEC	stx1 and stx2 positive	C6	D	C6	O145:H28	ST32	rST15057
DRR178137	STEC	stx1 positive	C6	D	C6	O145:H28	ST32	rST30198
SRR4293138	STEC	stx1 positive	C6	D	C6	O145:H28	ST32	rST47157
SRR6891459	STEC	stx1 positive	C6	D	C6	O145:H28	ST32	rST71542
SRR7155519	STEC	stx1 positive	C6	D	C6	O145:H28	ST32	rST86399
DRR178140	STEC	stx2 positive	C6	D	C6	O145:H28	ST32	rST1534
DRR178147	STEC	stx2 positive	C6	D	C6	O145:H28	ST32	rST29908
DRR178151	STEC	stx2 positive	C6	D	C6	O145:H28	ST32	rST30437
DRR178190	STEC	stx2 positive	C6	D	C6	O145:H28	ST32	rST127028
ERR2044126	STEC	stx2 positive	C6	D	C6	O145:H28	ST32	rST15057
SRR10001080	STEC	stx2 positive	C6	D	C6	O145:H28	ST32	NA
SRR1870109	STEC	stx2 positive	C6	D	C6	O145:H28	ST32	rST30825
SRR1922550	STEC	stx2 positive	C6	D	C6	O145:H28	ST32	rST30503
SRR2038459	STEC	stx2 positive	C6	D	C6	O145:H28	ST32	rST29867
SRR2177987	STEC	stx2 positive	C6	D	C6	O145:H28	ST32	rST29944
SRR2415859	STEC	stx2 positive	C6	D	C6	O145:H28	ST32	rST30825
SRR3106214	STEC	stx2 positive	C6	D	C6	O145:H28	ST32	rST29867
SRR3151814	STEC	stx2 positive	C6	D	C6	O145:H28	ST32	rST15038
SRR3224778	STEC	stx2 positive	C6	D	C6	O145:H28	ST32	rST36950
SRR4176296	STEC	stx2 positive	C6	D	O157:H7,C6	O145:H28	ST32	rST29944
SRR5944586	STEC	stx2 positive	C6	D	C6	O145:H28	ST32	rST47157
SRR7403808	STEC	stx2 positive	C6	D	C6	O145:H28	ST32	rST35159
SRR10247142	STEC	stx2 positive	C6	D	C6	O145:H28	ST6130	rST71743
SRR8625776	STEC	stx1 positive	C6	D	C6	O145:H28	ST7282	rST30198
SRR5589518	STEC	stx2 positive	C6	D	C6	O145:H28	ST7413	rST85436
SRR6177994	STEC	stx1 and stx2 positive	C6	D	C6	O145:H28	ST7712	rST29549
ERR197178	ECOLI	stx negative	ECOLI	B2	NA	O145:H34	ST1877	rST16
ERR2775979	STEC	stx1 and stx2 positive	STEC	B2	NA	O145:H34	ST722	rST25
SRR3394830	STEC	stx1 positive	B1M108	B1	B1M108	O146:H10	ST6198	rST35139
SRR5296215	STEC	stx2 positive	B1M108	B1	B1M108	O146:H10	ST745	rST35139
ERR1937328	ECOLI	stx negative	ECOLI	B1	NA	O146:H19	ST1623	rST18
ERR3062216	ECOLI	stx negative	ECOLI	A	NA	O146:H20	ST3021	rST20
ERR2820183	ECOLI	stx negative	ECOLI	E	NA	O146:H20	ST5876	rST13
SRR10505965	STEC	stx1 positive	C8	B1	C8	O146:H21	NA	NA
SRR10605690	STEC	stx1 positive	C8	B1	C8	O146:H21	ST10532	rST145469
SRR10693145	STEC	stx1 positive	C8	B1	C8	O146:H21	ST10550	rST1629
ERR135798	ECOLI	stx negative	C8	B1	C8	O146:H21	ST1992	rST22
ERR1218591	ECOLI	stx negative	C8	B1	C8	O146:H21	ST442	rST93
SRR10133054	STEC	stx1 and stx2 positive	C8	B1	C8	O146:H21	ST442	rST86748
SRR10357203	STEC	stx1 and stx2 positive	C8	B1	C8	O146:H21	ST442	rST86737
SRR7407978	STEC	stx1 and stx2 positive	C8	B1	C8	O146:H21	ST442	rST86832
SRR8364205	STEC	stx1 and stx2 positive	C8	B1	C8	O146:H21	ST442	rST100086
ERR2602143	STEC	stx1 positive	C8	B1	C8	O146:H21	ST442	rST1629
SRR10693147	STEC	stx1 positive	C8	B1	C8	O146:H21	ST442	rST145493
SRR10858734	STEC	stx1 positive	C8	B1	C8	O146:H21	ST442	rST38633
SRR11363379	STEC	stx1 positive	C8	B1	C8	O146:H21	ST442	rST86737
SRR2480646	STEC	stx1 positive	C8	B1	C8	O146:H21	ST442	rST30252
SRR4184841	STEC	stx1 positive	C8	B1	C8	O146:H21	ST442	rST45628
SRR5030791	STEC	stx1 positive	C8	B1	C8	O146:H21	ST442	rST48105
SRR6484767	STEC	stx1 positive	C8	B1	C8	O146:H21	ST442	rST85896
SRR7274778	STEC	stx1 positive	C8	B1	C8	O146:H21	ST442	rST86675
SRR7286559	STEC	stx1 positive	C8	B1	C8	O146:H21	ST442	rST86748
SRR8240973	STEC	stx1 positive	C8	B1	C8	O146:H21	ST442	rST97454
SRR11363380	STEC	stx2 positive	C8	B1	C8	O146:H21	ST442	rST144539
SRR4195638	STEC	stx2 positive	C8	B1	C8	O146:H21	ST442	rST45642
SRR8547515	STEC	stx2 positive	C8	B1	C8	O146:H21	ST442	rST38633
SRR9836897	STEC	stx2 positive	C8	B1	C8	O146:H21	ST442	rST86832
SRR2015141	STEC	stx1 positive	C8	B1	C8	O146:H21	ST5496	rST1629
ERR3328973	STEC	stx1 and stx2 positive	C9	B1	C9	O146:H21	ST6175	rST137986
ERR3330245	STEC	stx1 and stx2 positive	C9	B1	C9	O146:H21	ST6175	rST35169
SRR10723384	STEC	stx1 positive	C9	B1	C9	O146:H21	ST6175	rST35169
SRR3578574	STEC	stx1 and stx2 positive	C8	B1	C8	O146:H21	ST6279	rST1629
SRR4340482	STEC	stx1 and stx2 positive	C8	B1	C8	O146:H21	ST6837	rST1629
SRR4340531	STEC	stx1 and stx2 positive	C8	B1	C8	O146:H21	ST6837	rST46925
SRR6060964	STEC	stx1 positive	C8	B1	C8	O146:H21	ST7655	rST1629
SRR6061351	STEC	stx1 and stx2 positive	C8	B1	C8	O146:H21	ST7657	rST1629
SRR6374549	STEC	stx1 positive	C8	B1	C8	O146:H21	ST7714	rST1629
SRR6293250	STEC	stx1 positive	C8	B1	C8	O146:H21	ST7857	rST1629
SRR7186928	STEC	stx1 positive	C8	B1	C8	O146:H21	ST8270	rST1629
SRR3972154	STEC	stx1 positive	C8	B1	C8	O146:H21	ST829	rST30433
SRR5330933	STEC	stx2 positive	C8	B1	C8	O146:H21	ST829	rST30433
SRR8097446	STEC	stx1 positive	C8	B1	C8	O146:H21	ST8624	rST1629
SRR9222871	STEC	stx1 positive	C8	B1	C8	O146:H21	ST9654	rST144199
SRR4195473	STEC	stx2 positive	GM1	G	GM1	O146:H28	ST6674	rST2150
ERR2602140	STEC	stx2 positive	GM1	G	GM1	O146:H28	ST738	rST2150
SRR10120194	STEC	stx2 positive	GM1	G	GM1	O146:H28	ST738	rST2150
SRR11215211	STEC	stx2 positive	GM1	Unknown	GM1	O146:H28	ST738	rST38624
SRR11361051	STEC	stx1 positive	B1M68	B1	B1M68	O146:H8	ST8356	rST145935
SRR7457847	STEC	stx1 positive	B1M68	B1	B1M68	O146:H8	ST8356	rST84725
ERR1618376	ECOLI	stx negative	ECOLI	B1	NA	O147:H21	ST1123	rST14
SRR10448560	STEC	stx2 positive	AM18	A	AM18	O147:H4	ST10	rST1868
SRR10484333	STEC	stx2 positive	AM18	A	AM18	O147:H4	ST10	rST145442
SRR10695527	STEC	stx2 positive	AM18	A	AM18	O147:H4	ST10	rST1868
SRR9646381	STEC	stx2 positive	AM18	A	AM18	O147:H4	ST9857	rST144439
SRR3466318	ECOLI	stx negative	ECOLI	B1	NA	O147:H7	ST2521	rST62
ERR119380	ECOLI	stx negative	ECOLI	B1	NA	O148:H28	ST94	rST24
ERR2138295	ECOLI	stx negative	ECOLI	A	NA	O148:H30	ST2967	rST17
ERR1512506	ECOLI	stx negative	ECOLI	E	NA	O148:H39	ST5825	rST13
ERR1622550	ECOLI	stx negative	ECOLI	A	NA	O148:H40	ST541	rST30
SRR11479004	STEC	stx2 positive	B1M26	B1	B1M26	O148:H8	ST448	rST146021
SRR7367227	STEC	stx2 positive	B1M26	B1	B1M26	O148:H8	ST448	rST14948
DRR159907	STEC	stx1 positive	STEC	D	NA	O149:H1	ST132	NA
ERR114757	ECOLI	stx negative	ECOLI	A	NA	O149:H10	ST100	rST139
ERR1100506	ECOLI	stx negative	ECOLI	G	NA	O149:H23	ST1163	rST54
ERR1995437	STEC	stx2 positive	STEC	B1	C16	O149:H28/H21	ST683	rST1608
ERR1163303	ECOLI	stx negative	ECOLI	A	NA	O149:H38	ST1638	rST52
SRR5018352	STEC	stx2 positive	STEC	G	O157:H7	O149:H7	ST7042	rST49343
SRR6764109	STEC	stx1 positive	C17	B1	C17	O149:H8	ST4392	rST86027
DRR102613	ECOLI	stx negative	ECOLI	G	NA	O15:H1	ST393	rST162
SRR3578162	STEC	stx2 positive	STEC	D	NA	O15:H1	ST69	rST38693
ERR1015351	ECOLI	stx negative	ECOLI	A	NA	O15:H10	ST226	rST126
ERR1937587	ECOLI	stx negative	ECOLI	A	NA	O15:H11	ST5276	rST17
SRR4098825	ECOR	stx negative	ECOR	A	NA	O15:H14	ST52	rST14819
ERR1010262	STEC	stx2 positive	AM1	A	AM1	O15:H16	ST325	rST30185
SRR7501113	STEC	stx2 positive	AM1	A	AM1	O15:H16	ST325	rST30185
ERR1055840	ECOLI	stx negative	ECOLI	B2	NA	O15:H16	ST770	rST36
SRR3578972	STEC	stx1 and stx2 positive	DM13	D	DM13	O15:H18	ST6320	rST2135
SRR5158003	STEC	stx1 positive	DM13	D	DM13	O15:H18	ST69	rST2135
SRR8625618	STEC	stx2 positive	STEC	D	NA	O15:H18	ST69	rST2135
DRR103277	STEC	stx1 positive	C2	B1	C2	O15:H2	ST17	NA
DRR103026	STEC	stx1 and stx2 positive	STEC	B1	NA	O15:H21	ST602	rST186
SRR11484708	STEC	stx2 positive	STEC	B1	NA	O15:H21	ST602	rST146075
SRR6952377	STEC	stx1 and stx2 positive	B1M54	B1	B1M54	O15:H27	ST2388	rST59197
SRR3231753	STEC	stx2 positive	B1M54	B1	B1M54	O15:H27	ST2388	rST35272
SRR3972910	STEC	stx2 positive	B1M54	B1	B1M54	O15:H27	ST2388	rST35272
SRR5222973	STEC	stx2 positive	B1M54	B1	B1M54	O15:H27	ST2388	rST59197
SRR6222473	STEC	stx2 positive	B1M54	B1	B1M54	O15:H27	ST2388	rST64725
SRR11456560	STEC	stx1 positive	AM2	A	AM2	O15:H27	ST329	rST32392
SRR6072230	STEC	stx1 and stx2 positive	B1M54	B1	B1M54	O15:H27	ST7674	rST64616
ERR1622221	ECOLI	stx negative	ECOLI	A	NA	O15:H33	ST2253	rST16
ERR119504	ECOLI	stx negative	ECOLI	A	NA	O15:H40	ST731	rST11
ERR2135211	ECOLI	stx negative	ECOLI	E	NA	O15:H45	ST118	rST16
ERR1055905	ECOLI	stx negative	ECOLI	D	NA	O15:H6	ST2309	rST30
SRR11593174	STEC	stx1 and stx2 positive	C3	B1	C3	O150/O177:H2	ST306	rST30365
SRR7094063	STEC	stx2 positive	STEC	B1	NA	O150:H10	ST1724	rST86347
ERR433345	STEC	stx1 and stx2 positive	C3	B1	C3	O150:H2	ST306	rST30365
SRR4098830	ECOR	stx negative	ECOR	B1	NA	O150:H21	ST55	rST14841
ERR271246	ECOR	stx negative	ECOR	A	NA	O150:H28	ST50	rST14838
DRR103282	STEC	stx2 positive	STEC	B1	NA	O150:H8	ST2308	NA
ERR3330164	STEC	stx1 and stx2 positive	B1M34	B1	B1M34	O150:H8	ST906	rST1586
SRR7208800	STEC	stx1 positive	B1M34	B1	B1M34	O150:H8	ST906	rST86522
ERR3328817	STEC	stx1 positive	B1M34	B1	B1M34	O150:H8	ST9541	rST1586
ERR3330408	STEC	stx1 positive	B1M34	B1	B1M34	O150:H8	ST9541	rST1586
SRR4115638	STEC	stx2 positive	B1M43	B1	B1M43	O151/O174:H21	ST677	rST15649
SRR5282091	STEC	stx1 positive	C1	B1	C1,O26:H11,O118/O151:H16	O151:H16	ST21	rST2264
SRR3209969	STEC	stx1 positive	C2	B1	C2	O151:H2	ST17	rST2169
SRR2239640	ECOLI	stx negative	ECOLI	B1	NA	O151:H4	ST109	rST91
SRR5927212	STEC	stx1 positive	B1M17	B1	B1M17	O152:H19	ST5285	NA
SRR2890032	ECOLI	stx negative	ECOLI	B1	NA	O152:H38	ST5787	rST19
SRR8592208	STEC	stx2 positive	STEC	A	NA	O152:H7	ST10477	rST138595
ERR135735	ECOLI	stx negative	B1M9	B1	B1M9	O152:H8	ST13	rST33
SRR9306485	STEC	stx1 positive	B1M9	B1	B1M9	O152:H8	ST13	rST46845
ERR2044108	STEC	stx2 positive	B1M9	B1	B1M9	O152:H8	ST13	rST46845
ERR3329148	STEC	stx1 positive	B1M9	Unknown	B1M9	O152:H8	ST8650	rST137948
SRR8172595	STEC	stx1 positive	B1M9	B1	B1M9	O152:H8	ST8650	rST94477
ERR3329287	STEC	stx2 A	B1M9	B1	B1M9	O152:H8	ST8650	rST94477
ERR1015337	ECOLI	stx negative	ECOLI	A	NA	O153:H11	ST48	rST602
SRR4018064	STEC	stx2 positive	C1	B1	C1	O153:H11	ST765	rST42847
SRR9603010	STEC	stx2 positive	C1	B1	C1	O153:H11	ST765	rST138076
SRR5035000	STEC	stx1 positive	B1M37	B1	B1M37	O153:H15	ST101	rST58774
SRR1999885	STEC	stx1 positive	AM31	A	AM31	O153:H16	ST5649	rST30754
SRR10553787	STEC	stx1 positive	B1M96	B1	B1M96	O153:H19	ST517	rST1544
SRR1999887	STEC	stx1 positive	B1M96	B1	B1M96	O153:H19	ST517	rST1544
SRR1999882	STEC	stx2 positive	STEC	A	NA	O153:H2	ST10	rST29778
SRR8558528	STEC	stx1 positive	C2	B1	C2	O153:H2	ST17	rST112887
SRR7947256	STEC	stx2 positive	STEC	B1	NA	O153:H2	ST20	rST15619
SRR5030795	STEC	stx2 positive	STEC	B1	NA	O153:H21	ST40	rST1622
DRR102992	STEC	stx1 and stx2 positive	B1M77	B1	B1M77	O153:H25	ST58	rST1601
SRR5870539	STEC	stx1 positive	B1M77	B1	B1M77	O153:H25	ST58	rST1601
ERR433383	STEC	stx2 positive	B1M77	B1	B1M77	O153:H25	ST58	rST29561
ERR433411	STEC	stx2 positive	B1M77	B1	B1M77	O153:H25	ST58	rST29561
ERR1010271	ECOLI	stx negative	ECOLI	D	NA	O153:H30	ST315	rST33
SRR5330934	STEC	stx1 positive	B1M113	B1	B1M113	O153:H31	ST101	rST59376
SRR5034977	STEC	stx2 positive	STEC	E	NA	O153:H40	ST57	rST1664
DRR018453	ECOLI	stx negative	C17	D	C17	O153:H49	ST297	rST281
DRR061459	ECOLI	stx negative	ECOLI	F	NA	O153:H6	ST648	rST762
ERR1417748	ECOLI	stx negative	ECOLI	B1	NA	O153:H8	ST2522	rST64
ERR1218681	ECOLI	stx negative	ECOLI	D	NA	O153:H9	ST3268	rST13
SRR6061342	STEC	stx1 positive	STEC	E	NA	O154:H31	ST1892	rST35113
ERR1656419	ECOLI	stx negative	ECOLI	A	NA	O154:H9	ST536	rST15
ERR2019141	STEC	stx2 positive	B1M75	B1	B1M75	O155:H21	ST155	rST1608
SRR5927200	STEC	stx2 positive	B1M75	B1	B1M75	O155:H21	ST155	rST61943
ERR3309007	STEC	stx2 positive	STEC	B1	NA	O155:H21	ST155	rST1601
SRR3931255	STEC	stx2 positive	STEC	B1	NA	O155:H21	ST5530	rST1608
SRR4294894	STEC	stx1 positive	STEC	B1	NA	O155:H21	ST58	rST45786
SRR11215188	STEC	stx2 positive	STEC	B1	NA	O155:H21	ST949	rST145825
ERR3330264	STEC	stx2 positive	B2M6	B2	B2M6	O156:H1	ST9650	rST137975
SRR11280190	STEC	stx2 positive	B1M41	B1	C8,B1M41	O156:H21	ST442	NA
ERR2760065	ECOLI	stx negative	ECOLI	B1	NA	O156:H23	ST906	rST170
ERR433292	STEC	stx1 positive	C3	B1	C3	O156:H25	ST300	rST15641
SRR11361768	STEC	stx1 positive	C3	B1	C3	O156:H25	ST300	rST64985
SRR4788243	STEC	stx1 positive	C3	B1	C3	O156:H25	ST300	rST48383
ERR3309116	STEC	stx2 positive	C3	B1	C3	O156:H25	ST300	rST15641
DRR178233	STEC	stx1 positive	C3	B1	C3	O156:H25	ST4942	rST15641
SRR1999945	STEC	stx1 positive	C3	B1	C3	O156:H25	ST5343	rST30371
SRR5088589	STEC	stx1 positive	C3	B1	C3	O156:H25	ST5343	rST30371
ERR433298	STEC	stx1 positive	C3	B1	C3	O156:H25	ST688	rST15641
SRR6875509	STEC	stx1 positive	C3	B1	C3	O156:H25	ST8174	rST86146
SRR3581389	STEC	stx1 positive	STEC	B2	NA	O156:H7	ST504	rST38647
SRR9998286	STEC	stx2 positive	EM17	E	EM17	O157/O13/O129:H23	ST10079	rST144697
SRR8086689	STEC	stx1 positive	STEC	B2	NA	O157/O22:H1/H7	ST73	rST14773
SRR5005553	STEC	stx2 positive	O157:H7	Unknown	O157:H7	O157/O25:H7/H4	ST11	rST2116
DRR076921	STEC	stx1 and stx2 positive	O157:H7	E	O157:H7	O157:-	ST11	NA
SRR504304	STEC	stx2 positive	STEC	A	NA	O157:H12	ST10	rST2008
SRR5296496	STEC	stx1 positive	STEC	A	NA	O157:H16	ST10	rST2010
SRR5023946	STEC	stx1 and stx2 positive	DM2	D	O157:H7,DM2	O157:H18/H7	ST4377	rST48099
ERR1100979	ECOLI	stx negative	ECOLI	A	NA	O157:H34	ST752	rST120
ERR1100978	ECOLI	stx negative	ECOLI	B2	NA	O157:H39	ST1041	rST12
ERR1617880	ECOLI	stx negative	ECOLI	B2	NA	O157:H39	ST4060	rST11
ERR124657	ECOLI	stx negative	ECOLI	B2	NA	O157:H39	ST4554	rST16
ERR1512431	ECOLI	stx negative	ECOLI	A	NA	O157:H4	ST665	rST32
SRR5112853	ECOLI	stx negative	ECOLI	A	NA	O157:H42	ST7077	rST16
ERR1100982	ECOLI	stx negative	ECOLI	B2	NA	O157:H45	ST725	rST11
DRR096302	STEC	stx1 and stx2 positive	O157:H7	E	O157:H7	O157:H7	NA	NA
ERR3322774	STEC	stx2 positive	O157:H7	E	O157:H7	O157:H7	ST10074	rST138266
SRR10270575	STEC	stx1 and stx2 positive	O157:H7	E	O157:H7	O157:H7	ST10334	rST2124
SRR7644882	STEC	stx1 and stx2 positive	O157:H7	E	O157:H7	O157:H7	ST10465	rST2119
SRR7644899	STEC	stx2 positive	O157:H7	E	O157:H7	O157:H7	ST10466	rST2130
SRR7644852	STEC	stx1 and stx2 positive	O157:H7	E	O157:H7	O157:H7	ST10467	rST145303
SRR7644857	STEC	stx2 positive	O157:H7	E	O157:H7	O157:H7	ST10468	rST30695
SRR8592164	STEC	stx1 and stx2 positive	O157:H7	E	O157:H7	O157:H7	ST10481	rST2128
SRR8625668	STEC	stx1 and stx2 positive	O157:H7	E	O157:H7	O157:H7	ST10488	rST2116
SRR10899841	STEC	stx1 and stx2 positive	O157:H7	E	O157:H7	O157:H7	ST10705	rST48011
SRR11394670	STEC	stx2 positive	O157:H7	E	O157:H7	O157:H7	ST10852	rST2125
DRR076840	ECOLI	stx negative	O157:H7	E	O157:H7	O157:H7	ST11	NA
DRR037717	STEC	stx1 and stx2 positive	O157:H7	E	O157:H7	O157:H7	ST11	rST2124
DRR037753	STEC	stx1 and stx2 positive	O157:H7	E	O157:H7	O157:H7	ST11	rST2125
DRR037754	STEC	stx1 and stx2 positive	O157:H7	E	O157:H7	O157:H7	ST11	rST85549
DRR057885	STEC	stx1 and stx2 positive	O157:H7	E	O157:H7	O157:H7	ST11	rST2116
DRR057886	STEC	stx1 and stx2 positive	O157:H7	E	O157:H7	O157:H7	ST11	rST34166
DRR057895	STEC	stx1 and stx2 positive	O157:H7	E	O157:H7	O157:H7	ST11	rST29913
DRR076833	STEC	stx1 and stx2 positive	O157:H7	E	O157:H7	O157:H7	ST11	rST59300
DRR111460	STEC	stx1 and stx2 positive	O157:H7	E	O157:H7	O157:H7	ST11	rST2103
ERR1094970	STEC	stx1 and stx2 positive	O157:H7	E	O157:H7	O157:H7	ST11	rST2105
ERR1095129	STEC	stx1 and stx2 positive	O157:H7	E	O157:H7	O157:H7	ST11	rST42390
ERR1095144	STEC	stx1 and stx2 positive	O157:H7	E	O157:H7	O157:H7	ST11	rST42391
ERR1095147	STEC	stx1 and stx2 positive	O157:H7	E	O157:H7	O157:H7	ST11	rST42397
ERR2044065	STEC	stx1 and stx2 positive	O157:H7	E	O157:H7	O157:H7	ST11	rST30450
ERR2044125	STEC	stx1 and stx2 positive	O157:H7	E	O157:H7	O157:H7	ST11	rST48050
ERR2365426	STEC	stx1 and stx2 positive	O157:H7	E	O157:H7	O157:H7	ST11	rST41080
ERR2541860	STEC	stx1 and stx2 positive	O157:H7	E	O157:H7	O157:H7	ST11	rST2119
ERR2602149	STEC	stx1 and stx2 positive	O157:H7	E	O157:H7	O157:H7	ST11	rST85288
ERR433335	STEC	stx1 and stx2 positive	O157:H7	E	O157:H7	O157:H7	ST11	rST30212
SRR10001272	STEC	stx1 and stx2 positive	O157:H7	E	O157:H7	O157:H7	ST11	rST30116
SRR10059918	STEC	stx1 and stx2 positive	O157:H7	E	O157:H7	O157:H7	ST11	rST30075
SRR10121278	STEC	stx1 and stx2 positive	O157:H7	E	O157:H7	O157:H7	ST11	rST45605
SRR10228511	STEC	stx1 and stx2 positive	O157:H7	E	O157:H7	O157:H7	ST11	rST47845
SRR10313619	STEC	stx1 and stx2 positive	O157:H7	E	O157:H7	O157:H7	ST11	rST85470
SRR10360568	STEC	stx1 and stx2 positive	O157:H7	E	O157:H7	O157:H7	ST11	rST39435
SRR10579966	STEC	stx1 and stx2 positive	O157:H7	E	O157:H7	O157:H7	ST11	rST15644
SRR10605707	STEC	stx1 and stx2 positive	O157:H7	E	O157:H7	O157:H7	ST11	rST30203
SRR11306026	STEC	stx1 and stx2 positive	O157:H7	E	O157:H7	O157:H7	ST11	rST138923
SRR11361811	STEC	stx1 and stx2 positive	O157:H7	E	O157:H7	O157:H7	ST11	rST48635
SRR1816020	STEC	stx1 and stx2 positive	O157:H7	E	O157:H7	O157:H7	ST11	rST41068
SRR1981369	STEC	stx1 and stx2 positive	O157:H7	E	O157:H7	O157:H7	ST11	rST30817
SRR1982079	STEC	stx1 and stx2 positive	O157:H7	E	O157:H7	O157:H7	ST11	rST29807
SRR1999987	STEC	stx1 and stx2 positive	O157:H7	E	O157:H7	O157:H7	ST11	rST2133
SRR2397459	STEC	stx1 and stx2 positive	O157:H7	E	O157:H7	O157:H7	ST11	rST29960
SRR3180494	STEC	stx1 and stx2 positive	O157:H7	E	O157:H7	O157:H7	ST11	rST34187
SRR3205904	STEC	stx1 and stx2 positive	O157:H7	E	O157:H7	O157:H7	ST11	rST34639
SRR3371800	STEC	stx1 and stx2 positive	O157:H7	E	O157:H7	O157:H7	ST11	rST15645
SRR3371806	STEC	stx1 and stx2 positive	O157:H7	E	O157:H7	O157:H7	ST11	rST15646
SRR3951519	STEC	stx1 and stx2 positive	O157:H7	E	O157:H7	O157:H7	ST11	rST2113
SRR3951523	STEC	stx1 and stx2 positive	O157:H7	E	O157:H7	O157:H7	ST11	rST61944
SRR396611	STEC	stx1 and stx2 positive	O157:H7	E	O157:H7	O157:H7	ST11	rST15106
SRR4054750	STEC	stx1 and stx2 positive	O157:H7	E	O157:H7	O157:H7	ST11	rST44472
SRR4115648	STEC	stx1 and stx2 positive	O157:H7	E	O157:H7	O157:H7	ST11	rST2120
SRR4181484	STEC	stx1 and stx2 positive	O157:H7	E	O157:H7	O157:H7	ST11	rST45609
SRR436909	STEC	stx1 and stx2 positive	O157:H7	E	O157:H7	O157:H7	ST11	rST15151
SRR4787161	STEC	stx1 and stx2 positive	O157:H7	E	O157:H7	O157:H7	ST11	rST47791
SRR5006140	STEC	stx1 and stx2 positive	O157:H7	E	O157:H7	O157:H7	ST11	rST48011
SRR5223138	STEC	stx1 and stx2 positive	O157:H7	E	O157:H7	O157:H7	ST11	rST59201
SRR5292137	STEC	stx1 and stx2 positive	O157:H7	E	O157:H7	O157:H7	ST11	rST59299
SRR537192	STEC	stx1 and stx2 positive	O157:H7	E	O157:H7	O157:H7	ST11	rST2102
SRR5410064	STEC	stx1 and stx2 positive	O157:H7	E	O157:H7	O157:H7	ST11	rST59490
SRR5482524	STEC	stx1 and stx2 positive	O157:H7	E	O157:H7	O157:H7	ST11	rST59660
SRR5767273	STEC	stx1 and stx2 positive	O157:H7	E	O157:H7	O157:H7	ST11	rST64416
SRR5892844	STEC	stx1 and stx2 positive	O157:H7	E	O157:H7	O157:H7	ST11	rST59918
SRR6051727	STEC	stx1 and stx2 positive	O157:H7	E	O157:H7	O157:H7	ST11	rST64591
SRR6051749	STEC	stx1 and stx2 positive	O157:H7	E	O157:H7	O157:H7	ST11	rST60002
SRR6060729	STEC	stx1 and stx2 positive	O157:H7	E	O157:H7	O157:H7	ST11	rST64604
SRR6253016	STEC	stx1 and stx2 positive	O157:H7	E	O157:H7	O157:H7	ST11	rST85623
SRR6321316	STEC	stx1 and stx2 positive	O157:H7	E	O157:H7	O157:H7	ST11	rST85753
SRR6452932	STEC	stx1 and stx2 positive	O157:H7	E	O157:H7	O157:H7	ST11	rST85871
SRR6870100	STEC	stx1 and stx2 positive	O157:H7	E	O157:H7	O157:H7	ST11	rST86131
SRR7048440	STEC	stx1 and stx2 positive	O157:H7	E	O157:H7	O157:H7	ST11	rST86254
SRR7367584	STEC	stx1 and stx2 positive	O157:H7	E	O157:H7	O157:H7	ST11	rST86814
SRR7407939	STEC	stx1 and stx2 positive	O157:H7	E	O157:H7	O157:H7	ST11	rST86578
SRR7827043	STEC	stx1 and stx2 positive	O157:H7	E	O157:H7	O157:H7	ST11	rST86695
SRR8079364	STEC	stx1 and stx2 positive	O157:H7	E	O157:H7	O157:H7	ST11	rST94353
SRR8592155	STEC	stx1 and stx2 positive	O157:H7	E	O157:H7	O157:H7	ST11	rST145324
SRR8592200	STEC	stx1 and stx2 positive	O157:H7	E	O157:H7	O157:H7	ST11	rST145325
SRR8625612	STEC	stx1 and stx2 positive	O157:H7	E	O157:H7	O157:H7	ST11	rST48385
SRR9067482	STEC	stx1 and stx2 positive	O157:H7	E	O157:H7	O157:H7	ST11	rST85512
SRR9898691	STEC	stx1 and stx2 positive	O157:H7	E	O157:H7	O157:H7	ST11	rST144538
ERR1743980	STEC	stx1 positive	O157:H7	E	O157:H7	O157:H7	ST11	rST30116
ERR3317714	STEC	stx1 positive	O157:H7	E	O157:H7	O157:H7	ST11	rST2124
SRR10059841	STEC	stx1 positive	O157:H7	E	O157:H7	O157:H7	ST11	rST29913
SRR10393434	STEC	stx1 positive	O157:H7	E	O157:H7	O157:H7	ST11	rST39435
SRR3000930	STEC	stx1 positive	O157:H7	E	O157:H7	O157:H7	ST11	rST2133
SRR7516055	STEC	stx1 positive	O157:H7	E	O157:H7	O157:H7	ST11	rST2116
SRR7644952	STEC	stx1 positive	O157:H7	E	O157:H7	O157:H7	ST11	rST2119
SRR7849996	STEC	stx1 positive	O157:H7	E	O157:H7	O157:H7	ST11	rST15151
SRR8592102	STEC	stx1 positive	O157:H7	E	O157:H7	O157:H7	ST11	rST44472
SRR8592111	STEC	stx1 positive	O157:H7	E	O157:H7	O157:H7	ST11	rST145325
SRR8592179	STEC	stx1 positive	O157:H7	E	O157:H7	O157:H7	ST11	rST145324
SRR9046644	STEC	stx1 positive	O157:H7	E	O157:H7	O157:H7	ST11	rST2105
SRR7184389	STEC	stx2 A	O157:H7	E	O157:H7	O157:H7	ST11	rST40975
DRR037716	STEC	stx2 positive	O157:H7	E	O157:H7	O157:H7	ST11	rST2124
DRR037718	STEC	stx2 positive	O157:H7	E	O157:H7	O157:H7	ST11	rST2105
DRR037726	STEC	stx2 positive	O157:H7	E	O157:H7	O157:H7	ST11	rST39435
DRR037740	STEC	stx2 positive	O157:H7	E	O157:H7	O157:H7	ST11	rST2130
DRR037743	STEC	stx2 positive	O157:H7	E	O157:H7	O157:H7	ST11	rST2131
DRR057904	STEC	stx2 positive	O157:H7	E	O157:H7	O157:H7	ST11	rST2117
DRR076815	STEC	stx2 positive	O157:H7	E	O157:H7	O157:H7	ST11	rST2125
DRR076885	STEC	stx2 positive	O157:H7	E	O157:H7	O157:H7	ST11	rST59305
ERR1095016	STEC	stx2 positive	O157:H7	E	O157:H7	O157:H7	ST11	rST42384
ERR1095042	STEC	stx2 positive	O157:H7	E	O157:H7	O157:H7	ST11	rST29991
ERR1095048	STEC	stx2 positive	O157:H7	E	O157:H7	O157:H7	ST11	rST30496
ERR1095064	STEC	stx2 positive	O157:H7	E	O157:H7	O157:H7	ST11	rST42385
ERR1095067	STEC	stx2 positive	O157:H7	E	O157:H7	O157:H7	ST11	rST42386
ERR1095069	STEC	stx2 positive	O157:H7	E	O157:H7	O157:H7	ST11	rST29346
ERR1095084	STEC	stx2 positive	O157:H7	E	O157:H7	O157:H7	ST11	rST30695
ERR1095089	STEC	stx2 positive	O157:H7	E	O157:H7	O157:H7	ST11	rST42388
ERR1095113	STEC	stx2 positive	O157:H7	E	O157:H7	O157:H7	ST11	rST2114
ERR1095121	STEC	stx2 positive	O157:H7	E	O157:H7	O157:H7	ST11	rST42387
ERR1095137	STEC	stx2 positive	O157:H7	E	O157:H7	O157:H7	ST11	rST30714
ERR1095146	STEC	stx2 positive	O157:H7	E	O157:H7	O157:H7	ST11	rST29571
ERR2184786	STEC	stx2 positive	O157:H7	E	O157:H7	O157:H7	ST11	rST2131
ERR2365392	STEC	stx2 positive	O157:H7	E	O157:H7	O157:H7	ST11	rST2130
ERR2602222	STEC	stx2 positive	O157:H7	E	O157:H7	O157:H7	ST11	rST30351
ERR2602226	STEC	stx2 positive	O157:H7	E	O157:H7	O157:H7	ST11	rST2114
ERR2602239	STEC	stx2 positive	O157:H7	E	O157:H7	O157:H7	ST11	rST2132
ERR433337	STEC	stx2 positive	O157:H7	E	O157:H7	O157:H7	ST11	rST30212
SRR10019057	STEC	stx2 positive	O157:H7	E	O157:H7	O157:H7	ST11	rST30014
SRR10036710	STEC	stx2 positive	O157:H7	E	O157:H7	O157:H7	ST11	rST29962
SRR10194768	STEC	stx2 positive	O157:H7	E	O157:H7	O157:H7	ST11	rST29461
SRR10212194	STEC	stx2 positive	O157:H7	E	O157:H7	O157:H7	ST11	rST29571
SRR10228166	STEC	stx2 positive	O157:H7	E	O157:H7	O157:H7	ST11	rST45608
SRR10235686	STEC	stx2 positive	O157:H7	E	O157:H7	O157:H7	ST11	rST30281
SRR10312200	STEC	stx2 positive	O157:H7	E	O157:H7	O157:H7	ST11	rST145070
SRR10806325	STEC	stx2 positive	O157:H7	E	O157:H7	O157:H7	ST11	rST138685
SRR10828969	STEC	stx2 positive	O157:H7	E	O157:H7	O157:H7	ST11	rST48390
SRR10899842	STEC	stx2 positive	O157:H7	E	O157:H7	O157:H7	ST11	rST45641
SRR10948591	STEC	stx2 positive	O157:H7	E	O157:H7	O157:H7	ST11	rST30262
SRR10948594	STEC	stx2 positive	O157:H7	E	O157:H7	O157:H7	ST11	rST48046
SRR11729218	STEC	stx2 positive	O157:H7	E	O157:H7	O157:H7	ST11	rST29298
SRR1639082	STEC	stx2 positive	O157:H7	E	O157:H7	O157:H7	ST11	rST40965
SRR1814470	STEC	stx2 positive	O157:H7	E	O157:H7	O157:H7	ST11	rST41039
SRR1816753	STEC	stx2 positive	O157:H7	E	O157:H7	O157:H7	ST11	rST15088
SRR1816768	STEC	stx2 positive	O157:H7	E	O157:H7	O157:H7	ST11	rST30714
SRR1981048	STEC	stx2 positive	O157:H7	E	O157:H7	O157:H7	ST11	rST30000
SRR1981057	STEC	stx2 positive	O157:H7	E	O157:H7	O157:H7	ST11	rST30097
SRR1981064	STEC	stx2 positive	O157:H7	E	O157:H7	O157:H7	ST11	rST30465
SRR1981065	STEC	stx2 positive	O157:H7	E	O157:H7	O157:H7	ST11	rST30336
SRR1981122	STEC	stx2 positive	O157:H7	E	O157:H7	O157:H7	ST11	rST29415
SRR1981148	STEC	stx2 positive	O157:H7	E	O157:H7	O157:H7	ST11	rST29831
SRR1981171	STEC	stx2 positive	O157:H7	E	O157:H7	O157:H7	ST11	rST30083
SRR1981190	STEC	stx2 positive	O157:H7	E	O157:H7	O157:H7	ST11	rST30695
SRR1981203	STEC	stx2 positive	O157:H7	E	O157:H7	O157:H7	ST11	rST29831
SRR1981212	STEC	stx2 positive	O157:H7	E	O157:H7	O157:H7	ST11	rST29991
SRR1981380	STEC	stx2 positive	O157:H7	E	O157:H7	O157:H7	ST11	rST30014
SRR1981397	STEC	stx2 positive	O157:H7	E	O157:H7	O157:H7	ST11	rST30512
SRR1981486	STEC	stx2 positive	O157:H7	E	O157:H7	O157:H7	ST11	rST30083
SRR1981563	STEC	stx2 positive	O157:H7	E	O157:H7	O157:H7	ST11	rST29370
SRR1981645	STEC	stx2 positive	O157:H7	E	O157:H7	O157:H7	ST11	rST30512
SRR1981690	STEC	stx2 positive	O157:H7	E	O157:H7	O157:H7	ST11	rST30336
SRR1984024	STEC	stx2 positive	O157:H7	E	O157:H7	O157:H7	ST11	rST29648
SRR1984037	STEC	stx2 positive	O157:H7	E	O157:H7	O157:H7	ST11	rST29648
SRR1999954	STEC	stx2 positive	O157:H7	E	O157:H7	O157:H7	ST11	rST30262
SRR1999959	STEC	stx2 positive	O157:H7	E	O157:H7	O157:H7	ST11	rST15642
SRR1999960	STEC	stx2 positive	O157:H7	E	O157:H7	O157:H7	ST11	rST30773
SRR2102959	STEC	stx2 positive	O157:H7	E	O157:H7	O157:H7	ST11	rST2117
SRR2910653	STEC	stx2 positive	O157:H7	E	O157:H7	O157:H7	ST11	rST30173
SRR2911022	STEC	stx2 positive	O157:H7	E	O157:H7	O157:H7	ST11	rST29984
SRR3158817	STEC	stx2 positive	O157:H7	E	O157:H7	O157:H7	ST11	rST15643
SRR3205743	STEC	stx2 positive	O157:H7	E	O157:H7	O157:H7	ST11	rST34637
SRR3205928	STEC	stx2 positive	O157:H7	E	O157:H7	O157:H7	ST11	rST34647
SRR3371805	STEC	stx2 positive	O157:H7	E	O157:H7	O157:H7	ST11	rST15646
SRR3530530	STEC	stx2 positive	O157:H7	E	O157:H7	O157:H7	ST11	rST30281
SRR3606785	STEC	stx2 positive	O157:H7	E	O157:H7	O157:H7	ST11	rST38824
SRR3742277	STEC	stx2 positive	O157:H7	E	O157:H7	O157:H7	ST11	rST41096
SRR3948495	STEC	stx2 positive	O157:H7	E	O157:H7	O157:H7	ST11	rST15643
SRR3987154	STEC	stx2 positive	O157:H7	E	O157:H7	O157:H7	ST11	rST42963
SRR3993747	STEC	stx2 positive	O157:H7	E	O157:H7	O157:H7	ST11	rST2132
SRR3995879	STEC	stx2 positive	O157:H7	E	O157:H7	O157:H7	ST11	rST29984
SRR3997583	STEC	stx2 positive	O157:H7	E	O157:H7	O157:H7	ST11	rST43025
SRR4181343	STEC	stx2 positive	O157:H7	E	O157:H7	O157:H7	ST11	rST45607
SRR4181548	STEC	stx2 positive	O157:H7	E	O157:H7	O157:H7	ST11	rST45613
SRR4181570	STEC	stx2 positive	O157:H7	E	O157:H7	O157:H7	ST11	rST41039
SRR4192111	STEC	stx2 positive	O157:H7	E	O157:H7	O157:H7	ST11	rST45640
SRR4195765	STEC	stx2 positive	O157:H7	E	O157:H7	O157:H7	ST11	rST45650
SRR4256214	STEC	stx2 positive	O157:H7	E	O157:H7	O157:H7	ST11	rST46653
SRR4786890	STEC	stx2 positive	O157:H7	E	O157:H7	O157:H7	ST11	rST47858
SRR4786923	STEC	stx2 positive	O157:H7	E	O157:H7	O157:H7	ST11	rST47897
SRR4787201	STEC	stx2 positive	O157:H7	E	O157:H7	O157:H7	ST11	rST47949
SRR4787431	STEC	stx2 positive	O157:H7	E	O157:H7	O157:H7	ST11	rST47857
SRR4787743	STEC	stx2 positive	O157:H7	E	O157:H7	O157:H7	ST11	rST47911
SRR4787800	STEC	stx2 positive	O157:H7	E	O157:H7	O157:H7	ST11	rST47814
SRR4788096	STEC	stx2 positive	O157:H7	E	O157:H7	O157:H7	ST11	rST42386
SRR4788375	STEC	stx2 positive	O157:H7	E	O157:H7	O157:H7	ST11	rST47806
SRR4897801	STEC	stx2 positive	O157:H7	E	O157:H7	O157:H7	ST11	rST47845
SRR4923143	STEC	stx2 positive	O157:H7	E	O157:H7	O157:H7	ST11	rST47930
SRR5004438	STEC	stx2 positive	O157:H7	E	O157:H7	O157:H7	ST11	rST40965
SRR5018327	STEC	stx2 positive	O157:H7	E	O157:H7	O157:H7	ST11	rST45608
SRR5024458	STEC	stx2 positive	O157:H7	E	O157:H7	O157:H7	ST11	rST48075
SRR5042896	STEC	stx2 positive	O157:H7	E	O157:H7	O157:H7	ST11	rST42963
SRR5104391	STEC	stx2 positive	O157:H7	E	O157:H7	O157:H7	ST11	rST58787
SRR5122710	STEC	stx2 positive	O157:H7	E	O157:H7	O157:H7	ST11	rST58851
SRR5125607	STEC	stx2 positive	O157:H7	E	O157:H7	O157:H7	ST11	rST58856
SRR5342861	STEC	stx2 positive	O157:H7	E	O157:H7	O157:H7	ST11	rST59410
SRR5632938	STEC	stx2 positive	O157:H7	E	O157:H7	O157:H7	ST11	rST59410
SRR5642796	STEC	stx2 positive	O157:H7	E	O157:H7	O157:H7	ST11	rST30173
SRR5864424	STEC	stx2 positive	O157:H7	E	O157:H7	O157:H7	ST11	rST64461
SRR6051996	STEC	stx2 positive	O157:H7	E	O157:H7	O157:H7	ST11	rST60011
SRR6052031	STEC	stx2 positive	O157:H7	E	O157:H7	O157:H7	ST11	rST60011
SRR6058049	STEC	stx2 positive	O157:H7	E	O157:H7	O157:H7	ST11	rST64598
SRR6058057	STEC	stx2 positive	O157:H7	E	O157:H7	O157:H7	ST11	rST64598
SRR6154922	STEC	stx2 positive	O157:H7	E	O157:H7	O157:H7	ST11	rST61945
SRR6179185	STEC	stx2 positive	O157:H7	E	O157:H7	O157:H7	ST11	rST29461
SRR6207507	STEC	stx2 positive	O157:H7	E	O157:H7	O157:H7	ST11	rST29913
SRR6222008	STEC	stx2 positive	O157:H7	E	O157:H7	O157:H7	ST11	rST85556
SRR6293275	STEC	stx2 positive	O157:H7	E	O157:H7	O157:H7	ST11	rST64764
SRR6293304	STEC	stx2 positive	O157:H7	E	O157:H7	O157:H7	ST11	rST85639
SRR6321252	STEC	stx2 positive	O157:H7	E	O157:H7	O157:H7	ST11	rST48075
SRR6359210	STEC	stx2 positive	O157:H7	E	O157:H7	O157:H7	ST11	rST64892
SRR6439881	STEC	stx2 positive	O157:H7	E	O157:H7	O157:H7	ST11	rST64971
SRR646514	STEC	stx2 positive	O157:H7	E	O157:H7	O157:H7	ST11	rST15043
SRR646518	STEC	stx2 positive	O157:H7	E	O157:H7	O157:H7	ST11	rST15045
SRR647527	STEC	stx2 positive	O157:H7	E	O157:H7	O157:H7	ST11	rST15046
SRR647528	STEC	stx2 positive	O157:H7	E	O157:H7	O157:H7	ST11	rST15046
SRR6505282	STEC	stx2 positive	O157:H7	E	O157:H7	O157:H7	ST11	rST2102
SRR6508044	STEC	stx2 positive	O157:H7	E	O157:H7	O157:H7	ST11	rST64971
SRR6743562	STEC	stx2 positive	O157:H7	E	O157:H7	O157:H7	ST11	rST86002
SRR6760761	STEC	stx2 positive	O157:H7	E	O157:H7	O157:H7	ST11	rST86010
SRR6816932	STEC	stx2 positive	O157:H7	E	O157:H7	O157:H7	ST11	rST86099
SRR6875500	STEC	stx2 positive	O157:H7	E	O157:H7	O157:H7	ST11	rST86147
SRR6929612	STEC	stx2 positive	O157:H7	E	O157:H7	O157:H7	ST11	rST34639
SRR6982994	STEC	stx2 positive	O157:H7	E	O157:H7	O157:H7	ST11	rST86216
SRR7012918	STEC	stx2 positive	O157:H7	E	O157:H7	O157:H7	ST11	rST86237
SRR7048447	STEC	stx2 positive	O157:H7	E	O157:H7	O157:H7	ST11	rST86237
SRR7094053	STEC	stx2 positive	O157:H7	E	O157:H7	O157:H7	ST11	rST85817
SRR710408	STEC	stx2 positive	O157:H7	E	O157:H7	O157:H7	ST11	rST14959
SRR7107010	STEC	stx2 positive	O157:H7	E	O157:H7	O157:H7	ST11	rST86358
SRR7119775	STEC	stx2 positive	O157:H7	E	O157:H7	O157:H7	ST11	rST86363
SRR7178199	STEC	stx2 positive	O157:H7	E	O157:H7	O157:H7	ST11	rST85639
SRR7187916	STEC	stx2 positive	O157:H7	E	O157:H7	O157:H7	ST11	rST86454
SRR7230224	STEC	stx2 positive	O157:H7	E	O157:H7	O157:H7	ST11	rST86578
SRR7283809	STEC	stx2 positive	O157:H7	E	O157:H7	O157:H7	ST11	rST86695
SRR7285424	STEC	stx2 positive	O157:H7	E	O157:H7	O157:H7	ST11	rST86725
SRR7358277	STEC	stx2 positive	O157:H7	E	O157:H7	O157:H7	ST11	rST47897
SRR7401664	STEC	stx2 positive	O157:H7	E	O157:H7	O157:H7	ST11	rST86099
SRR7414595	STEC	stx2 positive	O157:H7	E	O157:H7	O157:H7	ST11	rST86846
SRR7456569	STEC	stx2 positive	O157:H7	E	O157:H7	O157:H7	ST11	rST86871
SRR7477738	STEC	stx2 positive	O157:H7	E	O157:H7	O157:H7	ST11	rST85623
SRR7477753	STEC	stx2 positive	O157:H7	E	O157:H7	O157:H7	ST11	rST85288
SRR7503815	STEC	stx2 positive	O157:H7	E	O157:H7	O157:H7	ST11	rST30773
SRR7514707	STEC	stx2 positive	O157:H7	E	O157:H7	O157:H7	ST11	rST85424
SRR7644866	STEC	stx2 positive	O157:H7	E	O157:H7	O157:H7	ST11	rST145301
SRR7652909	STEC	stx2 positive	O157:H7	E	O157:H7	O157:H7	ST11	rST85424
SRR7790725	STEC	stx2 positive	O157:H7	E	O157:H7	O157:H7	ST11	rST86010
SRR7836302	STEC	stx2 positive	O157:H7	E	O157:H7	O157:H7	ST11	rST94317
SRR7836311	STEC	stx2 positive	O157:H7	E	O157:H7	O157:H7	ST11	rST93652
SRR7842175	STEC	stx2 positive	O157:H7	E	O157:H7	O157:H7	ST11	rST86147
SRR7866267	STEC	stx2 positive	O157:H7	E	O157:H7	O157:H7	ST11	rST45641
SRR8499563	STEC	stx2 positive	O157:H7	E	O157:H7	O157:H7	ST11	rST86358
SRR8592150	STEC	stx2 positive	O157:H7	E	O157:H7	O157:H7	ST11	rST44472
SRR8592174	STEC	stx2 positive	O157:H7	E	O157:H7	O157:H7	ST11	rST138594
SRR9160032	STEC	stx2 positive	O157:H7	E	O157:H7	O157:H7	ST11	rST85817
SRR9291508	STEC	stx2 positive	O157:H7	E	O157:H7	O157:H7	ST11	rST86002
SRR9588909	STEC	stx2 positive	O157:H7	E	O157:H7	O157:H7	ST11	rST144358
SRR1981221	STEC	stx2 positive	O157:H7	E	O157:H7	O157:H7	ST1595	rST30714
SRR5033730	STEC	stx2 positive	O157:H7	E	O157:H7	O157:H7	ST1595	rST30714
ERR1744009	STEC	stx2 positive	O157:H7	E	O157:H7	O157:H7	ST1804	rST29411
ERR2365414	STEC	stx2 positive	O157:H7	E	O157:H7	O157:H7	ST1804	rST29411
SRR7163933	STEC	stx2 positive	O157:H7	E	O157:H7	O157:H7	ST1804	rST86408
SRR4180107	STEC	stx2 positive	O157:H7	E	O157:H7	O157:H7	ST1825	rST45602
SRR1816773	STEC	stx1 positive	O157:H7	E	O157:H7	O157:H7	ST1833	rST2124
SRR5006359	STEC	stx1 positive	O157:H7	E	O157:H7	O157:H7	ST1833	rST2124
ERR2192284	STEC	stx1 and stx2 positive	O157:H7	E	O157:H7	O157:H7	ST2966	rST2124
SRR8592106	STEC	stx1 positive	O157:H7	E	O157:H7	O157:H7	ST2966	rST2124
SRR11361769	STEC	stx2 positive	O157:H7	E	O157:H7	O157:H7	ST2966	rST2124
SRR5023922	STEC	stx2 positive	O157:H7	E	O157:H7	O157:H7	ST2966	rST2124
SRR5030803	STEC	stx1 and stx2 positive	O157:H7	E	O157:H7	O157:H7	ST3064	rST2124
ERR1095078	STEC	stx1 and stx2 positive	O157:H7	E	O157:H7	O157:H7	ST4169	rST2105
SRR1981179	STEC	stx2 positive	O157:H7	E	O157:H7	O157:H7	ST5243	rST32383
SRR1981044	STEC	stx2 positive	O157:H7	E	O157:H7	O157:H7	ST5297	rST30085
SRR1981402	STEC	stx2 positive	O157:H7	E	O157:H7	O157:H7	ST5315	rST29962
SRR504725	STEC	stx1 and stx2 positive	O157:H7	E	O157:H7	O157:H7	ST5324	rST2128
SRR7790723	STEC	stx1 and stx2 positive	O157:H7	E	O157:H7	O157:H7	ST5324	rST146676
SRR8592120	STEC	stx1 positive	O157:H7	E	O157:H7	O157:H7	ST5324	rST2128
SRR1981534	STEC	stx1 and stx2 positive	O157:H7	E	O157:H7	O157:H7	ST5356	rST2124
SRR1981219	STEC	stx1 and stx2 positive	O157:H7	E	O157:H7	O157:H7	ST5368	rST2124
SRR427062	STEC	stx2 positive	O157:H7	E	O157:H7	O157:H7	ST5495	rST2130
SRR1692333	STEC	stx2 positive	O157:H7	E	O157:H7	O157:H7	ST5516	rST2103
SRR6128409	STEC	stx2 positive	O157:H7	E	O157:H7	O157:H7	ST5516	rST2103
SRR1981567	STEC	stx2 positive	O157:H7	E	O157:H7	O157:H7	ST5537	rST2105
SRR1999980	STEC	stx2 positive	O157:H7	E	O157:H7	O157:H7	ST5557	rST2130
SRR3951524	STEC	stx1 and stx2 positive	O157:H7	E	O157:H7	O157:H7	ST5560	rST2125
ERR1095134	STEC	stx2 positive	O157:H7	E	O157:H7	O157:H7	ST5560	rST2125
SRR3205737	STEC	stx2 positive	O157:H7	E	O157:H7	O157:H7	ST5560	rST34646
SRR5864520	STEC	stx2 positive	O157:H7	E	O157:H7	O157:H7	ST5560	rST34646
SRR396613	STEC	stx1 and stx2 positive	O157:H7	E	O157:H7	O157:H7	ST5623	rST2124
ERR2602221	STEC	stx2 positive	O157:H7	E	O157:H7	O157:H7	ST587	rST2114
SRR2977533	STEC	stx2 positive	O157:H7	E	O157:H7	O157:H7	ST5894	rST2131
SRR3205932	STEC	stx2 positive	O157:H7	E	O157:H7	O157:H7	ST6037	rST2125
SRR3210519	STEC	stx2 positive	O157:H7	E	O157:H7	O157:H7	ST6039	rST2130
SRR10251518	STEC	stx1 and stx2 positive	O157:H7	E	O157:H7	O157:H7	ST6461	NA
SRR3098446	STEC	stx2 positive	O157:H7	E	O157:H7	O157:H7	ST6461	rST2131
SRR4177579	STEC	stx2 positive	O157:H7	E	O157:H7	O157:H7	ST6667	rST2105
SRR4244971	STEC	stx2 positive	O157:H7	E	O157:H7	O157:H7	ST6681	rST2131
SRR4301504	STEC	stx2 positive	O157:H7	E	O157:H7	O157:H7	ST6871	rST46957
SRR4897116	STEC	stx2 positive	O157:H7	E	O157:H7	O157:H7	ST6956	rST2124
SRR5005539	STEC	stx2 positive	O157:H7	E	O157:H7	O157:H7	ST7005	rST2105
SRR10397411	STEC	stx2 positive	O157:H7	E	O157:H7	O157:H7	ST7006	rST2124
SRR5017290	STEC	stx1 and stx2 positive	O157:H7	E	O157:H7	O157:H7	ST7007	rST2124
SRR10513256	STEC	stx1 and stx2 positive	O157:H7	E	O157:H7	O157:H7	ST7019	rST2128
DRR057889	STEC	stx1 positive	O157:H7	E	O157:H7	O157:H7	ST7019	rST2128
SRR5057532	STEC	stx2 positive	O157:H7	E	O157:H7	O157:H7	ST7021	rST48381
SRR4787906	STEC	stx2 positive	O157:H7	E	O157:H7	O157:H7	ST7028	rST48391
SRR5289495	STEC	stx1 and stx2 positive	O157:H7	E	O157:H7	O157:H7	ST7239	rST2124
SRR5318404	STEC	stx2 positive	O157:H7	E	O157:H7	O157:H7	ST7252	rST59360
SRR5588703	STEC	stx2 positive	O157:H7	E	O157:H7	O157:H7	ST7423	rST2131
SRR5642529	STEC	stx2 positive	O157:H7	E	O157:H7	O157:H7	ST7431	rST2131
SRR5864537	STEC	stx2 positive	O157:H7	E	O157:H7	O157:H7	ST7431	rST2131
SRR5864553	STEC	stx2 positive	O157:H7	E	O157:H7	O157:H7	ST7540	rST2131
SRR5870507	STEC	stx1 and stx2 positive	O157:H7	E	O157:H7	O157:H7	ST7541	rST2124
SRR5944138	STEC	stx2 positive	O157:H7	E	O157:H7	O157:H7	ST7600	rST2105
SRR6039430	STEC	stx2 positive	O157:H7	E	O157:H7	O157:H7	ST7645	rST2131
SRR6052769	STEC	stx2 positive	O157:H7	E	O157:H7	O157:H7	ST7653	rST2116
SRR6820991	STEC	stx2 positive	O157:H7	E	O157:H7	O157:H7	ST7653	rST2116
SRR6060735	STEC	stx1 and stx2 positive	O157:H7	E	O157:H7	O157:H7	ST7654	rST2124
SRR6194926	STEC	stx1 and stx2 positive	O157:H7	E	O157:H7	O157:H7	ST7784	rST29411
DRR037719	STEC	stx2 positive	O157:H7	E	O157:H7	O157:H7	ST7787	rST47845
SRR6216422	STEC	stx2 positive	O157:H7	E	O157:H7	O157:H7	ST7806	rST2130
SRR6222415	STEC	stx1 and stx2 positive	O157:H7	E	O157:H7	O157:H7	ST7816	rST85576
SRR6236847	STEC	stx1 and stx2 positive	O157:H7	E	O157:H7	O157:H7	ST7816	rST2105
SRR6236834	STEC	stx2 positive	O157:H7	E	O157:H7	O157:H7	ST7825	rST2105
SRR6371725	STEC	stx1 and stx2 positive	O157:H7	E	O157:H7	O157:H7	ST7956	rST2124
SRR6439870	STEC	stx2 positive	O157:H7	E	O157:H7	O157:H7	ST8018	rST64948
SRR6507215	STEC	stx2 positive	O157:H7	E	O157:H7	O157:H7	ST8063	rST2130
SRR6651218	STEC	stx1 and stx2 positive	O157:H7	E	O157:H7	O157:H7	ST8075	rST2124
SRR6949554	STEC	stx1 and stx2 positive	O157:H7	E	O157:H7	O157:H7	ST8210	rST2124
SRR10083522	STEC	stx2 positive	O157:H7	E	O157:H7	O157:H7	ST8279	rST86519
SRR7236572	STEC	stx2 positive	O157:H7	E	O157:H7	O157:H7	ST8295	rST2124
SRR7244217	STEC	stx2 positive	O157:H7	E	O157:H7	O157:H7	ST8301	rST2116
SRR7256969	STEC	stx2 positive	O157:H7	E	O157:H7	O157:H7	ST8310	rST86639
SRR7291026	STEC	stx1 and stx2 positive	O157:H7	E	O157:H7	O157:H7	ST8328	rST2124
SRR7367253	STEC	stx2 positive	O157:H7	E	O157:H7	O157:H7	ST8341	rST2124
SRR7367419	STEC	stx2 positive	O157:H7	E	O157:H7	O157:H7	ST8343	rST2105
SRR7407928	STEC	stx2 positive	O157:H7	E	O157:H7	O157:H7	ST8345	rST2105
SRR7521356	STEC	stx2 positive	O157:H7	E	O157:H7	O157:H7	ST8408	rST2124
SRR7839358	STEC	stx2 positive	O157:H7	E	O157:H7	O157:H7	ST8510	rST2124
SRR7975966	STEC	stx2 positive	O157:H7	E	O157:H7	O157:H7	ST8552	rST30014
SRR10519418	STEC	stx2 positive	O157:H7	E	O157:H7	O157:H7	ST8559	rST2105
SRR8224869	STEC	stx1 and stx2 positive	O157:H7	E	O157:H7	O157:H7	ST8685	rST2124
SRR7790743	STEC	stx1 and stx2 positive	O157:H7	E	O157:H7	O157:H7	ST9040	rST29913
SRR8896898	STEC	stx2 positive	O157:H7	E	O157:H7	O157:H7	ST9258	rST2124
SRR9697518	STEC	stx2 positive	O157:H7	E	O157:H7	O157:H7	ST9871	rST2124
SRR9898690	STEC	stx1 and stx2 positive	O157:H7	E	O157:H7	O157:H7	ST9933	rST2124
SRR9883182	STEC	stx2 positive	STEC	D	NA	O157:H7/H23	ST1727	rST15100
SRR6411479	STEC	stx2 positive	DM16	D	DM16	O158:H23	ST5662	rST64938
SRR8003609	STEC	stx2 positive	DM16	D	DM16	O158:H23	ST5662	NA
ERR433402	STEC	stx2 positive	STEC	B1	NA	O159/O6:H49/H45	ST101	rST-1695
SRR6870606	STEC	stx2 positive	B1M94	B1	B1M94	O159:H12	ST162	rST1544
SRR5927219	STEC	stx2 positive	AM34	A	AM34	O159:H16	ST3630	rST71998
SRR6292456	STEC	stx2 positive	AM34	A	AM34	O159:H16	ST3630	rST64760
ERR089739	ECOLI	stx negative	ECOLI	B1	NA	O159:H18	ST295	rST147
SRR2415833	STEC	stx2 positive	B1M117	B1	B1M117	O159:H19	ST1611	rST29850
SRR3931275	STEC	stx2 positive	B1M117	B1	B1M117	O159:H19	ST1611	rST14912
SRR4176581	STEC	stx2 positive	B1M117	B1	B1M117	O159:H19	ST1611	rST29850
ERR054710	ECOLI	stx negative	ECOLI	A	NA	O159:H20	ST1497	rST12
ERR1512496	ECOLI	stx negative	ECOLI	A	NA	O159:H20	ST2040	rST55
ERR119396	ECOLI	stx negative	ECOLI	B1	NA	O159:H21	ST641	rST290
SRR7284539	ECOLI	stx negative	ECOLI	A	NA	O159:H23	ST6113	rST36
ERR1759129	ECOLI	stx negative	ECOLI	B1	NA	O159:H28	ST539	rST19
SRR5298353	STEC	stx1 positive	AM3	A	AM3	O159:H28/H2	ST730	rST59306
ERR089745	ECOLI	stx negative	ECOLI	B1	NA	O159:H34	ST1490	rST15
SRR1981199	STEC	stx2 positive	STEC	B1	NA	O159:H42	ST295	rST29482
DRR002013	ECOLI	stx negative	ECOLI	A	NA	O16:H48	ST10	rST6267
SRR4289226	STEC	stx1 positive	STEC	A	NA	O16:H48	ST10	rST104942
ERR3039748	ECOLI	stx negative	ECOLI	A	NA	O16:H48	ST1060	rST228
SRR5312129	STEC	stx2 positive	STEC	A	NA	O16:H48	ST1060	rST1898
ERR2365555	ECOLI	stx negative	ECOLI	A	NA	O16:H48	ST-1122	rST10
DRR090517	ECOLI	stx negative	ECOLI	A	NA	O16:H48	ST-65	rST16
SRR5983083	STEC	stx2 A	STEC	B2	C6	O16:H5	ST131	rST1503
ERR2204694	ECOLI	stx negative	ECOLI	B2	NA	O16:H5	ST676	rST15
DRR063422	ECOLI	stx negative	ECOLI	B2	NA	O16:H6	ST144	rST111
SRR8931302	STEC	stx1 and stx2 positive	B2M10	B2	B2M10	O16:H6	ST144	NA
SRR11215224	STEC	stx2 positive	B2M10	B2	B2M10	O16:H6	ST144	rST1865
ERR1195557	ECOLI	stx negative	ECOLI	B1	NA	O160/O8:H16	ST949	rST29
SRR6181593	STEC	stx2 positive	B1M7	B1	B1M7	O160:H12	ST7724	rST85527
SRR7515718	STEC	stx2 positive	B1M72	B1	B1M72	O160:H12	ST8405	rST85426
DRR089051	ECOLI	stx negative	ECOLI	E	NA	O160:H23	ST2792	rST14
ERR1623124	ECOLI	stx negative	ECOLI	B1	NA	O160:H40	ST2351	rST13
ERR137784	ECOLI	stx negative	ECOLI	A	NA	O162/O101:H33	ST378	rST26
SRR3957111	STEC	stx1 and stx2 positive	STEC	B1	NA	O162:H10	ST603	rST32
SRR3956994	STEC	stx1 positive	AM17	A	AM17	O162:H33	ST330	rST42822
SRR10236632	STEC	stx2 positive	AM17	A	AM17	O162:H33	ST330	rST42822
SRR7184372	STEC	stx1 positive	AM17	A	AM17	O162:H33	ST378	rST38639
SRR6766642	STEC	stx2 positive	AM17	A	AM17	O162:H33	ST378	rST2029
SRR2102939	STEC	stx2 positive	DM17	D	DM17	O162:H6	ST5350	rST29422
SRR8171167	STEC	stx2 positive	DM17	D	DM17	O162:H6	ST5350	NA
DRR103189	STEC	stx2 positive	B1M18	B1	B1M18	O163:H19	NA	NA
SRR5927202	STEC	stx1 positive	B1M17	B1	B1M17	O163:H19	ST5285	rST72002
SRR5927203	STEC	stx1 positive	B1M17	B1	B1M17	O163:H19	ST5285	rST72004
SRR8448483	STEC	stx1 positive	B1M17	B1	B1M17	O163:H19	ST5285	rST101475
ERR3328305	ECOLI	stx negative	ECOLI	B1	NA	O163:H19	ST679	rST21
SRR3931164	STEC	stx1 and stx2 positive	B1M18	B1	B1M18	O163:H19	ST679	rST40715
SRR7612082	STEC	stx1 and stx2 positive	B1M18	B1	B1M18	O163:H19	ST679	rST117770
DRR102661	STEC	stx2 positive	B1M18	B1	B1M18	O163:H19	ST679	rST40715
DRR102991	STEC	stx2 positive	B1M18	B1	B1M18	O163:H19	ST679	rST64841
SRR3931215	STEC	stx2 positive	B1M18	B1	B1M18	O163:H19	ST679	rST44450
SRR7612167	STEC	stx2 positive	B1M18	B1	B1M18	O163:H19	ST679	rST112941
SRR6237779	STEC	stx2 positive	B1M18	B1	B1M18	O163:H19	ST7827	rST40715
SRR9082154	STEC	stx2 positive	B1M18	B1	B1M18	O163:H19	ST8222	NA
SRR9962849	STEC	stx2 positive	STEC	B1	NA	O163:H23	ST224	NA
ERR1609509	ECOLI	stx negative	ECOLI	B1	NA	O163:H7	ST1148	rST27
SRR5057540	ECOLI	stx negative	ECOLI	E	NA	O163:H9	ST2074	rST10
SRR10569534	STEC	stx2 positive	C4	A	C4	O165:H25	NA	NA
ERR3309106	STEC	stx1 and stx2 positive	C4	A	C4	O165:H25	ST119	rST1639
SRR3040186	STEC	stx1 and stx2 positive	C4	A	C4	O165:H25	ST119	rST33354
ERR162629	STEC	stx2 positive	C4	A	C4	O165:H25	ST119	rST1639
SRR7612216	STEC	stx1 and stx2 positive	C4	A	C4	O165:H25	ST5486	rST112938
SRR8625709	STEC	stx1 and stx2 positive	C4	A	C4	O165:H25	ST7316	rST1639
SRR7107017	STEC	stx2 positive	C4	A	C4	O165:H25	ST8250	rST86359
SRR8625855	STEC	stx2 positive	C4	A	C4	O165:H25	ST8699	rST145341
SRR8625925	STEC	stx2 positive	C4	A	C4	O165:H25	ST8699	rST95472
SRR2102937	STEC	stx1 positive	B1M105	B1	B1M105	O165:H7	ST316	rST30125
SRR3185977	STEC	stx2 positive	DM4	D	DM4	O166:H15	ST2914	rST15101
ERR1622321	ECOLI	stx negative	ECOLI	D	NA	O166:H15	ST349	rST244
SRR2481398	STEC	stx1 positive	DM5	D	DM5	O166:H15	ST349	rST1671
SRR3228742	STEC	stx2 positive	DM5	D	DM5	O166:H15	ST349	rST1671
SRR8625774	STEC	stx2 positive	DM5	D	DM5	O166:H15	ST349	rST15101
ERR1623074	ECOLI	stx negative	ECOLI	D	NA	O166:H15	ST70	rST54
SRR10962102	STEC	stx1 and stx2 positive	EM9	Unknown	EM9	O166:H28	ST10695	rST29665
ERR3309096	STEC	stx1 positive	EM9	Unknown	EM9	O166:H28	ST1819	rST29665
SRR10605726	STEC	stx1 positive	EM9	Unknown	EM9	O166:H28	ST1819	rST29665
ERR3309093	STEC	stx2 positive	EM9	Unknown	EM9	O166:H28	ST1819	rST29665
SRR8377826	STEC	stx1 and stx2 positive	EM9	Unknown	EM9	O166:H28	ST6251	rST29665
SRR3531464	STEC	stx2 positive	EM9	Unknown	EM9	O166:H28	ST6251	rST38350
SRR9678932	STEC	stx2 positive	EM9	Unknown	EM9	O166:H28	ST6251	rST29665
SRR7358045	STEC	stx2 positive	EM9	Unknown	EM9	O166:H28	ST8337	rST86792
ERR3531254	ECOLI	stx negative	ECOLI	D	NA	O166:H45	ST3776	rST11
ERR1718910	ECOLI	stx negative	ECOLI	B1	NA	O166:H49	ST1246	rST17
ERR1595456	ECOLI	stx negative	ECOLI	B2	NA	O166:H7	ST504	rST16
SRR4098806	ECOR	stx negative	ECOR	A	NA	O167:H4	ST10	rST14803
ERR3330139	STEC	stx2 positive	STEC	B2	NA	O167:H6	ST28	rST137966
ERR135853	ECOLI	stx negative	ECOLI	D	NA	O167:H9	ST2538	rST14
SRR10856735	STEC	stx2 positive	STEC	B1	NA	O168:H7	NA	NA
SRR3931244	STEC	stx2 positive	B1M38	B1	B1M38	O168:H8	ST6509	rST30152
DRR103020	ECOLI	stx negative	B1M38	B1	B1M38	O168:H8	ST718	rST16
SRR5312213	STEC	stx1 and stx2 positive	B1M38	B1	B1M38	O168:H8	ST718	rST43092
SRR3829519	STEC	stx1 positive	B1M38	B1	B1M38	O168:H8	ST718	rST30152
DRR103072	STEC	stx2 positive	B1M38	B1	B1M38	O168:H8	ST718	rST30152
DRR103082	STEC	stx2 positive	B1M38	B1	B1M38	O168:H8	ST718	rST42821
SRR3727881	STEC	stx2 positive	B1M38	B1	B1M38	O168:H8	ST718	rST40452
SRR3931208	STEC	stx2 positive	B1M38	B1	B1M38	O168:H8	ST718	rST43092
SRR3956991	STEC	stx2 positive	B1M38	B1	B1M38	O168:H8	ST718	rST42821
SRR3957007	STEC	stx2 positive	B1M38	B1	B1M38	O168:H8	ST718	rST42857
SRR3991681	STEC	stx2 positive	B1M38	B1	B1M38	O168:H8	ST718	rST30152
ERR049164	ECOLI	stx negative	ECOLI	E	NA	O169:H41	ST182	rST146
SRR2102925	STEC	stx2 positive	STEC	E	NA	O169:H41	ST182	rST30628
ERR1789762	ECOLI	stx negative	ECOLI	E	NA	O169:H9	ST543	rST21
SRR8625953	STEC	stx2 positive	STEC	E	NA	O169:H9	ST543	rST145358
ERR1937521	ECOLI	stx negative	ECOLI	cladeI	NA	O17/O77/O73:H45	ST5584	rST10
SRR11306100	STEC	stx2 positive	STEC	D	B1M43	O17/O77:H1	ST10835	rST138924
SRR8602351	STEC	stx2 positive	DM12	D	DM12	O17/O77:H18	NA	NA
ERR1541301	ECOLI	stx negative	ECOLI	D	NA	O17/O77:H18	ST106	rST31
SRR3510609	STEC	stx1 positive	DM14	D	DM14	O17/O77:H18	ST106	rST38094
SRR3657563	STEC	stx1 positive	DM14	D	DM14	O17/O77:H18	ST106	rST38094
SRR3232060	STEC	stx2 positive	STEC	D	NA	O17/O77:H18	ST106	rST15696
ERR054705	ECOLI	stx negative	ECOLI	D	NA	O17/O77:H18	ST1380	rST29
ERR1617897	ECOLI	stx negative	ECOLI	D	NA	O17/O77:H18	ST2	rST51
SRR9913973	STEC	stx2 positive	STEC	D	NA	O17/O77:H18	ST2	rST14825
ERR1937242	ECOLI	stx negative	ECOLI	D	NA	O17/O77:H18	ST2076	rST15
ERR1211727	ECOLI	stx negative	ECOLI	D	NA	O17/O77:H18	ST394	rST185
SRR3232049	STEC	stx1 and stx2 positive	DM10	D	DM10	O17/O77:H18	ST394	rST1637
SRR3231807	STEC	stx2 positive	DM10	D	DM10	O17/O77:H18	ST394	rST35001
SRR7414542	STEC	stx2 positive	DM10	D	DM10	O17/O77:H18	ST394	rST35001
SRR8145543	STEC	stx2 positive	DM10	D	DM10	O17/O77:H18	ST394	rST1637
ERR271421	ECOLI	stx negative	ECOLI	G	NA	O17/O77:H18	ST449	rST18
SRR3987727	STEC	stx2 positive	DM10	D	DM10	O17/O77:H18	ST6507	rST42623
ERR3309005	STEC	stx2 positive	DM9	D	DM9	O17/O77:H18	ST663	rST35000
SRR3228428	STEC	stx2 positive	DM9	D	DM9	O17/O77:H18	ST663	rST35277
DRR061430	ECOLI	stx negative	ECOLI	D	NA	O17/O77:H18	ST69	rST1623
SRR3951512	ECOR	stx negative	ECOR	D	NA	O17/O77:H18	ST69	rST1635
SRR11096651	STEC	stx2 positive	DM11	D	DM11	O17/O77:H18	ST69	rST15696
SRR1999993	STEC	stx2 positive	DM11	D	DM11	O17/O77:H18	ST69	rST15263
SRR3232036	STEC	stx2 positive	DM11	D	DM11	O17/O77:H18	ST69	rST15696
SRR7204450	STEC	stx2 positive	DM11	D	DM11	O17/O77:H18	ST69	rST86520
SRR2875411	STEC	stx2 positive	DM12	D	DM12	O17/O77:H18	ST69	rST1635
SRR4346743	STEC	stx2 positive	DM12	D	DM12	O17/O77:H18	ST69	rST1635
SRR5990597	STEC	stx2 positive	DM10	D	DM10	O17/O77:H18	ST7634	rST42623
SRR7163944	STEC	stx2 positive	DM10	D	DM10	O17/O77:H18	ST8256	rST86403
ERR1204084	ECOLI	stx negative	ECOLI	D	NA	O17/O77:H18	ST925	rST25
ERR1622766	ECOLI	stx negative	ECOLI	E	NA	O17/O77:H34	ST1158	rST16
SRR4099202	ECOR	stx negative	ECOR	E	NA	O17/O77:H34	ST130	rST14812
ERR3329130	STEC	stx1 positive	EM12	cladeI	EM12	O17/O77:H39	ST9613	rST144239
SRR4046406	ECOLI	stx negative	DM8	D	DM8	O17/O77:H41	ST720	rST54
SRR7370077	STEC	stx1 and stx2 positive	DM8	D	DM8	O17/O77:H41	ST720	rST15271
SRR3231804	STEC	stx2 positive	DM8	D	DM8	O17/O77:H41	ST720	rST15271
SRR10156696	STEC	stx2 positive	EM16	cladeI	EM16	O17/O77:H45	NA	NA
SRR10990254	STEC	stx1 and stx2 positive	EM16	cladeI	EM16	O17/O77:H45	ST6475	rST1855
SRR5259506	STEC	stx2 positive	EM14	cladeI	B1M122,EM14	O17/O77:H45	ST662	rST59244
SRR7285415	STEC	stx2 positive	EM14	cladeI	B1M122,EM14	O17/O77:H45	ST662	rST42585
SRR9420402	STEC	stx1 and stx2 positive	EM15	cladeI	EM15	O17/O77:H45	ST7083	rST79486
SRR5124205	STEC	stx1 positive	EM15	cladeI	EM15	O17/O77:H45	ST7083	rST93357
SRR1922553	STEC	stx1 positive	EM16	cladeI	EM16	O17/O77:H45	ST747	rST30549
SRR5367699	STEC	stx2 positive	EM16	cladeI	EM16	O17/O77:H45	ST747	rST30549
SRR5947796	STEC	stx2 positive	EM15	cladeI	EM15	O17/O77:H45	ST7607	rST29920
SRR5282085	STEC	stx1 positive	STEC	B1	NA	O170:H49	ST2178	rST2221
ERR162685	ECOLI	stx negative	ECOLI	B1	NA	O170:H7	ST129	rST24
SRR1815461	ECOLI	stx negative	ECOLI	B1	NA	O170:H8	ST2111	rST11
DRR103173	STEC	stx2 positive	B1M11	B1	B1M11	O171:H2	ST332	rST44442
ERR433392	STEC	stx2 positive	B1M11	B1	B1M11	O171:H2	ST332	rST30699
SRR5434327	STEC	stx2 positive	B1M11	B1	B1M11	O171:H2	ST332	rST35092
SRR5788470	STEC	stx2 positive	B1M11	B1	B1M11	O171:H2	ST7504	rST35092
SRR9066797	STEC	stx2 positive	B1M11	B1	B1M11	O171:H2	ST7504	rST144046
SRR10247351	STEC	stx2 positive	B1M7	B1	B1M7	O171:H25	ST155	rST1607
SRR7251006	STEC	stx1 and stx2 positive	STEC	B1	NA	O172:H23	ST224	rST15323
SRR8094717	STEC	stx2 positive	C3	B1	C3	O172:H25	ST5343	NA
ERR3062222	STEC	stx2 positive	C4	A	C4	O172:H25	ST660	rST40787
ERR433382	STEC	stx2 positive	C4	A	C4	O172:H25	ST660	rST30814
SRR5515955	STEC	stx2 positive	C4	A	C4	O172:H25	ST660	rST59727
SRR6764066	STEC	stx2 positive	C4	A	C4	O172:H25	ST8134	rST30814
SRR1815449	ECOLI	stx negative	ECOLI	E	NA	O172:H45	ST1508	rST19
ERR1618469	ECOLI	stx negative	ECOLI	A	NA	O173:-	ST2795	rST21
ERR3062183	ECOLI	stx negative	ECOLI	A	NA	O173:-	ST607	rST79
ERR1617836	ECOLI	stx negative	ECOLI	B1	NA	O173:H23	ST5869	rST10
DRR103041	STEC	stx2 positive	B1M43	B1	B1M43	O174/O88:H25/H21	ST677	rST85731
SRR7850017	STEC	stx1 positive	STEC	B1	NA	O174:H16	ST8097	rST59987
ERR119507	ECOLI	stx negative	ECOLI	B1	B1M43	O174:H19	ST205	rST45
SRR3545275	STEC	stx2 positive	B1M16	B1	B1M16	O174:H2	ST1148	rST38337
SRR5927228	STEC	stx2 positive	B1M16	B1	B1M16	O174:H2	ST1148	rST72005
SRR8079367	STEC	stx2 positive	B1M16	B1	B1M16	O174:H2	ST1148	rST30159
SRR2014869	STEC	stx1 positive	B1M83	B1	B1M83	O174:H2	ST5255	rST29453
SRR1609765	STEC	stx1 and stx2 positive	B1M82	B1	B1M82	O174:H2	ST5581	rST15666
SRR10997040	STEC	stx1 and stx2 positive	B1M82	B1	B1M82	O174:H2	ST661	rST15666
SRR11361694	STEC	stx1 and stx2 positive	B1M82	B1	B1M82	O174:H2	ST661	rST144532
SRR3581348	STEC	stx1 and stx2 positive	B1M82	B1	B1M82	O174:H2	ST661	rST38670
SRR1609770	STEC	stx2 positive	B1M82	B1	B1M82	O174:H2	ST661	rST30685
SRR8625619	STEC	stx1 positive	B1M83	B1	B1M83	O174:H2	ST7032	rST138608
SRR9973681	STEC	stx2 positive	B1M41	B1	C8,B1M41,B1M43	O174:H21	ST442	rST-90736
SRR3931228	STEC	stx2 positive	B1M43	B1	B1M43	O174:H21	ST6639	rST43099
SRR5152366	STEC	stx2 positive	B1M43	B1	B1M43	O174:H21	ST6639	rST15649
SRR8592122	STEC	stx2 positive	B1M43	B1	B1M43	O174:H21	ST6639	rST145334
SRR8483036	STEC	stx1 and stx2 positive	B1M43	B1	B1M43	O174:H21	ST677	rST10
DRR103068	STEC	stx2 positive	B1M43	B1	B1M43	O174:H21	ST677	rST30630
ERR3322813	STEC	stx2 positive	B1M43	B1	B1M43	O174:H21	ST677	rST30606
ERR3328786	STEC	stx2 positive	B1M43	B1	B1M43	O174:H21	ST677	rST30606
SRR10005841	STEC	stx2 positive	B1M43	B1	B1M43	O174:H21	ST677	rST15649
SRR1999785	STEC	stx2 positive	B1M43	B1	B1M43	O174:H21	ST677	rST29429
SRR6764094	STEC	stx2 positive	B1M43	B1	B1M43	O174:H21	ST677	rST86030
SRR7074954	STEC	stx2 positive	B1M43	B1	B1M43	O174:H21	ST677	rST86319
SRR7947311	STEC	stx2 positive	B1M43	B1	B1M43	O174:H21	ST677	rST15267
DRR103184	STEC	stx1 and stx2 positive	B1M88	B1	B1M88	O174:H28	ST156	rST15309
SRR11306031	STEC	stx2 positive	B1M88	B1	B1M88	O174:H28	ST156	rST15309
SRR6764070	STEC	stx2 positive	B1M88	B1	B1M88	O174:H28	ST8141	rST86044
SRR7230332	STEC	stx1 positive	B1M8	B1	B1M8	O174:H8	NA	NA
SRR1570046	STEC	stx1 and stx2 positive	B1M8	B1	B1M8	O174:H8	ST13	rST30143
SRR4340484	STEC	stx1 and stx2 positive	B1M8	B1	B1M8	O174:H8	ST13	rST46551
ERR3328043	STEC	stx1 positive	B1M8	B1	B1M8	O174:H8	ST13	rST113130
SRR4897599	STEC	stx1 positive	B1M8	B1	B1M8	O174:H8	ST13	rST15613
SRR5330924	STEC	stx1 positive	B1M8	B1	B1M8	O174:H8	ST13	rST59375
SRR6164658	STEC	stx1 positive	B1M8	B1	B1M8	O174:H8	ST13	rST85510
SRR5023802	STEC	stx1 and stx2 positive	B1M8	B1	B1M8	O174:H8	ST5	rST15613
SRR8558515	STEC	stx1 positive	B1M8	B1	B1M8	O174:H8	ST8925	rST106702
ERR3328475	STEC	stx2 positive	STEC	B1	B1M43	O174:H8	ST9463	rST113160
SRR4340524	STEC	stx2 positive	B1M43	B1	B1M43	O174:H8/H21	ST677	rST30630
ERR164834	ECOLI	stx negative	ECOLI	B1	NA	O174:H9	ST910	rST14
[truncated: 1,260 more rows]
