# Supplementary material for: Improved Genomic Identification, Clustering, and Serotyping of Shiga Toxin-Producing Escherichia coli Using Cluster/Serotype-Specific Gene Markers
Source: Front Cell Infect Microbiol. 2022 Jan 10;11:772574. doi: 10.3389/fcimb.2021.772574 (PMC8785982; doi:10.3389/fcimb.2021.772574)
Supplement: Supplementary file 5 [file Table_2.xlsx]

## Sheet: Table S2
Table S2: 38,534 STEC isolates used in validation dataset
Accession Number	stx screening	Assignment by specific genes	Assignment by validation trees	Which validation tree	Serotypes by SerotypeFinder	ST	rST
DRR037720	stx2 positive	O157:H7	O157:H7	Tree2	O157:H7	ST11	rST2124
DRR037721	stx2 positive	O157:H7	O157:H7	Tree2	O157:H7	ST11	rST2124
DRR037722	stx2 positive	O157:H7	O157:H7	Tree2	O157:H7	ST11	rST2124
DRR037724	stx1 positive	O157:H7	O157:H7	Tree2	O157:H7	ST11	rST2124
DRR037725	stx2 positive	O157:H7	O157:H7	Tree2	O157:H7	ST11	rST2124
DRR037727	stx2 positive	O157:H7	O157:H7	Tree2	O157:H7	ST11	NA
DRR037728	stx2 positive	O157:H7	O157:H7	Tree2	O157:H7	ST11	rST2124
DRR037729	stx1 and stx2 positive	O157:H7	O157:H7	Tree2	O157:H7	ST11	rST64706
DRR037730	stx2 positive	O157:H7	O157:H7	Tree2	O157:H7	ST11	rST2124
DRR037731	stx2 positive	O157:H7	O157:H7	Tree2	O157:H7	ST11	NA
DRR037732	stx1 and stx2 positive	O157:H7	O157:H7	Tree2	O157:H7	ST11	rST2124
DRR037733	stx2 positive	O157:H7	O157:H7	Tree2	O157:H7	ST11	rST2105
DRR037734	stx2 positive	O157:H7	O157:H7	Tree2	O157:H7	ST11	rST85553
DRR037735	stx1 and stx2 positive	O157:H7	O157:H7	Tree2	O157:H7	ST11	rST2124
DRR037736	stx2 positive	O157:H7	O157:H7	Tree2	O157:H7	ST11	rST85552
DRR037737	stx2 positive	O157:H7	O157:H7	Tree2	O157:H7	ST11	rST2124
DRR037738	stx2 positive	O157:H7	O157:H7	Tree2	O157:H7	ST11	rST2124
DRR037739	stx2 positive	O157:H7	O157:H7	Tree2	O157:H7	ST11	rST2124
DRR037741	stx1 and stx2 positive	O157:H7	O157:H7	Tree2	O157:H7	ST11	rST2124
DRR037742	stx2 positive	O157:H7	O157:H7	Tree2	O157:H7	ST11	rST2124
DRR037744	stx2 positive	O157:H7	O157:H7	Tree2	O157:H7	ST11	rST2130
DRR037745	stx2 positive	O157:H7	O157:H7	Tree2	O157:H7	ST11	rST2130
DRR037746	stx1 and stx2 positive	O157:H7	O157:H7	Tree2	O157:H7	ST11	rST85550
DRR037747	stx1 and stx2 positive	O157:H7	O157:H7	Tree2	O157:H7	ST11	rST85551
DRR037748	stx2 positive	O157:H7	O157:H7	Tree2	O157:H7	ST11	NA
DRR037749	stx2 positive	O157:H7	O157:H7	Tree2	O157:H7	ST11	rST64705
DRR037750	stx2 positive	O157:H7	O157:H7	Tree2	O157:H7	ST11	rST2124
DRR037751	stx2 positive	O157:H7	O157:H7	Tree2	O157:H7	ST11	NA
DRR037752	stx2 positive	O157:H7	O157:H7	Tree2	O157:H7	ST11	rST2124
DRR037755	stx2 positive	O157:H7	O157:H7	Tree2	O157:H7	ST11	rST2124
DRR037756	stx1 and stx2 positive	O157:H7	O157:H7	Tree2	O157:H7	ST11	rST85549
DRR057883	stx2 positive	O157:H7	O157:H7	Tree2	O157:H7	ST11	rST2124
DRR057884	stx2 positive	O157:H7	O157:H7	Tree2	O157:H7	ST11	rST2124
DRR057887	stx1 and stx2 positive	O157:H7	O157:H7	Tree2	O157:H7	ST11	rST34166
DRR057888	stx1 and stx2 positive	O157:H7	O157:H7	Tree2	O157:H7	ST11	rST2124
DRR057890	stx1 and stx2 positive	O157:H7	O157:H7	Tree2	O157:H7	ST11	rST2124
DRR057891	stx1 and stx2 positive	O157:H7	O157:H7	Tree2	O157:H7	ST11	NA
DRR057892	stx1 and stx2 positive	O157:H7	O157:H7	Tree2	O157:H7	ST11	NA
DRR057893	stx1 and stx2 positive	O157:H7	O157:H7	Tree2	O157:H7	ST11	NA
DRR057894	stx1 and stx2 positive	O157:H7	O157:H7	Tree2	O157:H7	ST11	NA
DRR057896	stx1 and stx2 positive	O157:H7	O157:H7	Tree2	O157:H7	ST11	rST2124
DRR057897	stx1 and stx2 positive	O157:H7	O157:H7	Tree2	O157:H7	ST11	NA
DRR057898	stx2 positive	O157:H7	O157:H7	Tree2	O157:H7	ST11	NA
DRR057899	stx2 positive	O157:H7	O157:H7	Tree2	O157:H7	ST11	NA
DRR057900	stx1 and stx2 positive	O157:H7	O157:H7	Tree2	O157:H7	ST11	NA
DRR057901	stx1 and stx2 positive	O157:H7	O157:H7	Tree2	O157:H7	ST11	rST2124
DRR057902	stx2 positive	O157:H7	O157:H7	Tree2	O157:H7	ST11	NA
DRR057903	stx2 positive	O157:H7	O157:H7	Tree2	O157:H7	ST11	NA
DRR057905	stx1 and stx2 positive	O157:H7	O157:H7	Tree2	O157:H7	ST11	rST2124
DRR057906	stx1 and stx2 positive	O157:H7	O157:H7	Tree2	O157:H7	ST11	rST2124
DRR057907	stx1 and stx2 positive	O157:H7	O157:H7	Tree2	O157:H7	ST11	NA
DRR057908	stx1 and stx2 positive	O157:H7	O157:H7	Tree2	O157:H7	ST11	rST64704
DRR057909	stx2 positive	O157:H7	O157:H7	Tree2	O157:H7	ST11	rST2130
DRR057910	stx1 and stx2 positive	O157:H7	O157:H7	Tree2	O157:H7	ST11	rST2124
DRR057911	stx1 and stx2 positive	O157:H7	O157:H7	Tree2	O157:H7	ST11	rST2124
DRR057912	stx1 and stx2 positive	O157:H7	O157:H7	Tree2	O157:H7	ST11	NA
DRR057913	stx1 and stx2 positive	O157:H7	O157:H7	Tree2	O157:H7	ST11	NA
DRR057914	stx1 and stx2 positive	O157:H7	O157:H7	Tree2	O157:H7	ST11	rST2124
DRR057915	stx2 positive	O157:H7	O157:H7	Tree2	O157:H7	ST11	NA
DRR057916	stx2 positive	O157:H7	O157:H7	Tree2	O157:H7	ST11	rST2124
DRR057917	stx1 and stx2 positive	O157:H7	O157:H7	Tree2	O157:H7	ST11	rST2124
DRR057918	stx2 positive	O157:H7	O157:H7	Tree2	O157:H7	ST11	rST2124
DRR057919	stx1 and stx2 positive	O157:H7	O157:H7	Tree2	O157:H7	ST11	rST2124
DRR057920	stx2 positive	O157:H7	O157:H7	Tree2	O157:H7	ST11	rST85548
DRR057921	stx2 positive	O157:H7	O157:H7	Tree2	O157:H7	ST11	rST2124
DRR057922	stx1 and stx2 positive	O157:H7	O157:H7	Tree2	O157:H7	ST11	rST2124
DRR073016	stx2 positive	C1,O26:H11	C1	Tree9	O26:H11	ST29	rST2235
DRR073017	stx2 positive	C1,O26:H11	C1	Tree9	O26:H11	ST29	rST2235
DRR073019	stx2 positive	C1,O26:H11	C1	Tree9	O26:H11	ST29	rST2264
DRR073020	stx2 positive	C1,O26:H11	C1	Tree9	O26:H11	ST29	rST2235
DRR073021	stx2 positive	C1,O26:H11	C1	Tree9	O26:H11	ST29	rST2264
DRR073022	stx2 positive	C1,O26:H11	C1	Tree9	O26:H11	ST29	rST2235
DRR073027	stx2 positive	C1,O26:H11	C1	Tree9	O26:H11	ST21	rST2264
DRR073028	stx2 positive	C1,O26:H11	C1	Tree9	O26:H11	ST21	rST2274
DRR073029	stx2 positive	C1,O26:H11	C1	Tree9	O26:H11	ST21	rST29856
DRR073031	stx1 and stx2 positive	C1,O26:H11	C1	Tree9	O26:H11	ST21	rST2264
DRR073033	stx1 and stx2 positive	C1,O26:H11	C1	Tree9	O26:H11	ST21	rST35252
DRR073034	stx1 and stx2 positive	C1,O26:H11	C1	Tree9	O26:H11	ST21	rST2264
DRR073035	stx1 and stx2 positive	C1,O26:H11	C1	Tree9	O26:H11	ST21	rST64205
DRR073037	stx1 and stx2 positive	C1,O26:H11	C1	Tree9	O26:H11	ST21	rST35252
DRR073038	stx1 and stx2 positive	C1,O26:H11	C1	Tree9	O26:H11	ST21	rST2264
DRR073039	stx1 and stx2 positive	C1,O26:H11	C1	Tree9	O26:H11	ST21	rST35252
DRR073040	stx1 and stx2 positive	C1,O26:H11	C1	Tree9	O26:H11	ST21	rST35252
DRR076810	stx2 positive	O157:H7	O157:H7	Tree2	O157:H7	ST11	NA
DRR076811	stx2 positive	O157:H7	O157:H7	Tree2	O157:H7	ST11	NA
DRR076812	stx2 positive	O157:H7	O157:H7	Tree2	O157:H7	ST11	NA
DRR076813	stx2 positive	O157:H7	O157:H7	Tree2	O157:H7	ST11	NA
DRR076814	stx2 positive	O157:H7	O157:H7	Tree2	O157:H7	ST11	NA
DRR076816	stx2 positive	O157:H7	O157:H7	Tree2	O157:H7	ST11	rST2125
DRR076817	stx2 positive	O157:H7	O157:H7	Tree2	O157:H7	ST11	NA
DRR076818	stx2 positive	O157:H7	O157:H7	Tree2	O157:H7	ST11	NA
DRR076819	stx2 positive	O157:H7	O157:H7	Tree2	O157:H7	ST11	rST2125
DRR076820	stx2 positive	O157:H7	O157:H7	Tree2	O157:H7	ST11	rST2125
DRR076821	stx2 positive	O157:H7	O157:H7	Tree2	O157:H7	ST11	rST2125
DRR076822	stx2 positive	O157:H7	O157:H7	Tree2	O157:H7	ST11	NA
DRR076823	stx2 positive	O157:H7	O157:H7	Tree2	O157:H7	ST11	rST2125
DRR076824	stx2 positive	O157:H7	O157:H7	Tree2	O157:H7	ST11	NA
DRR076825	stx1 and stx2 positive	O157:H7	O157:H7	Tree2	O157:H7	ST11	NA
DRR076826	stx1 and stx2 positive	O157:H7	O157:H7	Tree2	O157:H7	ST11	NA
DRR076827	stx1 and stx2 positive	O157:H7	O157:H7	Tree2	O157:H7	ST11	NA
DRR076828	stx1 and stx2 positive	O157:H7	O157:H7	Tree2	O157:H7	ST11	NA
DRR076829	stx1 and stx2 positive	O157:H7	O157:H7	Tree2	O157:H7	ST11	NA
DRR076830	stx1 and stx2 positive	O157:H7	O157:H7	Tree2	O157:H7	ST11	NA
DRR076831	stx1 and stx2 positive	O157:H7	O157:H7	Tree2	O157:H7	ST11	NA
DRR076832	stx1 and stx2 positive	O157:H7	O157:H7	Tree2	O157:H7	ST11	NA
DRR076834	stx1 and stx2 positive	O157:H7	O157:H7	Tree2	O157:H7	ST11	rST59300
DRR076835	stx1 and stx2 positive	O157:H7	O157:H7	Tree2	O157:H7	ST11	NA
DRR076836	stx1 and stx2 positive	O157:H7	O157:H7	Tree2	O157:H7	ST11	NA
DRR076837	stx1 and stx2 positive	O157:H7	O157:H7	Tree2	O157:H7	ST11	NA
DRR076838	stx1 and stx2 positive	O157:H7	O157:H7	Tree2	O157:H7	ST11	NA
DRR076839	stx1 and stx2 positive	O157:H7	O157:H7	Tree2	O157:H7	ST11	NA
DRR076841	stx2 positive	O157:H7	O157:H7	Tree2	O157:H7	ST11	NA
DRR076844	stx2 positive	O157:H7	O157:H7	Tree2	O157:H7	ST11	NA
DRR076847	stx2 positive	O157:H7	O157:H7	Tree2	O157:H7	ST11	NA
DRR076851	stx2 positive	O157:H7	O157:H7	Tree2	O157:H7	ST11	NA
DRR076855	stx2 positive	O157:H7	O157:H7	Tree2	O157:H7	ST11	NA
DRR076856	stx2 positive	O157:H7	O157:H7	Tree2	O157:H7	ST11	NA
DRR076857	stx2 positive	O157:H7	O157:H7	Tree2	O157:H7	ST11	NA
DRR076858	stx2 positive	O157:H7	O157:H7	Tree2	O157:H7	ST11	NA
DRR076859	stx2 positive	O157:H7	O157:H7	Tree2	O157:H7	ST11	NA
DRR076860	stx2 positive	O157:H7	O157:H7	Tree2	O157:H7	ST11	NA
DRR076861	stx2 positive	O157:H7	O157:H7	Tree2	O157:H7	ST11	NA
DRR076862	stx2 positive	O157:H7	O157:H7	Tree2	O157:H7	ST11	NA
DRR076863	stx2 positive	O157:H7	O157:H7	Tree2	O157:H7	ST11	NA
DRR076864	stx2 positive	O157:H7	O157:H7	Tree2	O157:H7	ST11	NA
DRR076865	stx2 positive	O157:H7	O157:H7	Tree2	O157:H7	ST11	NA
DRR076866	stx2 positive	O157:H7	O157:H7	Tree2	O157:H7	ST11	rST2130
DRR076867	stx2 positive	O157:H7	O157:H7	Tree2	O157:H7	ST11	NA
DRR076868	stx2 positive	O157:H7	O157:H7	Tree2	O157:H7	ST11	NA
DRR076869	stx2 positive	O157:H7	O157:H7	Tree2	O157:H7	ST11	NA
DRR076870	stx2 positive	O157:H7	O157:H7	Tree2	O157:H7	ST11	rST2131
DRR076871	stx2 positive	O157:H7	O157:H7	Tree2	O157:H7	ST11	NA
DRR076872	stx2 positive	O157:H7	O157:H7	Tree2	O157:H7	ST11	NA
DRR076873	stx2 positive	O157:H7	O157:H7	Tree2	O157:H7	ST11	NA
DRR076874	stx2 positive	O157:H7	O157:H7	Tree2	O157:H7	ST11	NA
DRR076875	stx2 positive	O157:H7	O157:H7	Tree2	O157:H7	ST11	NA
DRR076876	stx2 positive	O157:H7	O157:H7	Tree2	O157:H7	ST11	NA
DRR076877	stx2 positive	O157:H7	O157:H7	Tree2	O157:H7	ST11	NA
DRR076878	stx2 positive	O157:H7	O157:H7	Tree2	O157:H7	ST11	NA
DRR076879	stx2 positive	O157:H7	O157:H7	Tree2	O157:H7	ST11	NA
DRR076880	stx2 positive	O157:H7	O157:H7	Tree2	O157:H7	ST11	NA
DRR076881	stx2 positive	O157:H7	O157:H7	Tree2	O157:H7	ST11	NA
DRR076882	stx2 positive	O157:H7	O157:H7	Tree2	O157:H7	ST11	NA
DRR076883	stx2 positive	O157:H7	O157:H7	Tree2	O157:H7	ST11	NA
DRR076884	stx2 positive	O157:H7	O157:H7	Tree2	O157:H7	ST11	NA
DRR076886	stx2 positive	O157:H7	O157:H7	Tree2	O157:H7	ST11	NA
DRR076887	stx2 positive	O157:H7	O157:H7	Tree2	O157:H7	ST11	NA
DRR076888	stx2 positive	O157:H7	O157:H7	Tree2	O157:H7	ST11	NA
DRR076889	stx2 positive	O157:H7	O157:H7	Tree2	O157:H7	ST11	NA
DRR076890	stx2 positive	O157:H7	O157:H7	Tree2	O157:H7	ST11	NA
DRR076891	stx2 positive	O157:H7	O157:H7	Tree2	O157:H7	ST11	NA
DRR076892	stx2 positive	O157:H7	O157:H7	Tree2	O157:H7	ST11	NA
DRR076893	stx2 positive	O157:H7	O157:H7	Tree2	O157:H7	ST11	NA
DRR076894	stx2 positive	O157:H7	O157:H7	Tree2	O157:H7	ST11	NA
DRR076895	stx2 positive	O157:H7	O157:H7	Tree2	O157:H7	ST11	NA
DRR076896	stx2 positive	O157:H7	O157:H7	Tree2	O157:H7	ST11	NA
DRR076897	stx2 positive	O157:H7	O157:H7	Tree2	O157:H7	ST11	NA
DRR076898	stx2 positive	O157:H7	O157:H7	Tree2	O157:H7	ST11	NA
DRR076899	stx2 positive	O157:H7	O157:H7	Tree2	O157:H7	ST11	NA
DRR076900	stx2 positive	O157:H7	O157:H7	Tree2	O157:H7	ST11	NA
DRR076901	stx2 positive	O157:H7	O157:H7	Tree2	O157:H7	ST11	NA
DRR076902	stx2 positive	O157:H7	O157:H7	Tree2	O157:H7	ST11	NA
DRR076903	stx2 positive	O157:H7	O157:H7	Tree2	O157:H7	ST11	NA
DRR076904	stx2 positive	O157:H7	O157:H7	Tree2	O157:H7	ST11	NA
DRR076905	stx2 positive	O157:H7	O157:H7	Tree2	O157:H7	ST11	NA
DRR076906	stx2 positive	O157:H7	O157:H7	Tree2	O157:H7	ST11	rST2124
DRR076907	stx2 positive	O157:H7	O157:H7	Tree2	O157:H7	ST11	NA
DRR076908	stx2 positive	O157:H7	O157:H7	Tree2	O157:H7	ST11	NA
DRR076909	stx2 positive	O157:H7	O157:H7	Tree2	O157:H7	ST11	NA
DRR076910	stx2 positive	O157:H7	O157:H7	Tree2	O157:H7	ST11	NA
DRR076911	stx2 positive	O157:H7	O157:H7	Tree2	O157:H7	ST11	NA
DRR076912	stx2 positive	O157:H7	O157:H7	Tree2	O157:H7	ST11	NA
DRR076913	stx2 positive	O157:H7	O157:H7	Tree2	O157:H7	ST11	NA
DRR076915	stx1 and stx2 positive	O157:H7	O157:H7	Tree2	O157:H7	ST11	NA
DRR076916	stx1 and stx2 positive	O157:H7	O157:H7	Tree2	O157:H7	ST11	NA
DRR076917	stx1 and stx2 positive	O157:H7	O157:H7	Tree2	O157:H7	ST11	NA
DRR076918	stx1 and stx2 positive	O157:H7	O157:H7	Tree2	O157:H7	ST11	NA
DRR076919	stx1 and stx2 positive	O157:H7	O157:H7	Tree2	O157:H7	ST11	NA
DRR076920	stx1 and stx2 positive	O157:H7	O157:H7	Tree2	O157:H7	ST11	rST2124
DRR076922	stx1 and stx2 positive	O157:H7	O157:H7	Tree2	O157:H7	ST11	NA
DRR076923	stx1 positive	O157:H7	O157:H7	Tree2	O157:H7	ST11	NA
DRR076924	stx1 positive	O157:H7	O157:H7	Tree2	O157:H7	ST11	NA
DRR076925	stx1 positive	O157:H7	O157:H7	Tree2	O157:H7	ST11	NA
DRR076926	stx1 and stx2 positive	O157:H7	O157:H7	Tree2	O157:H7	ST11	NA
DRR076927	stx1 and stx2 positive	O157:H7	O157:H7	Tree2	O157:H7	ST11	NA
DRR076928	stx1 and stx2 positive	O157:H7	O157:H7	Tree2	O157:H7	ST11	NA
DRR076929	stx1 and stx2 positive	O157:H7	O157:H7	Tree2	O157:H7	ST11	NA
DRR076930	stx2 positive	O157:H7	O157:H7	Tree2	O157:H7	ST11	NA
DRR076931	stx2 positive	O157:H7	O157:H7	Tree2	O157:H7	ST11	NA
DRR076932	stx2 positive	O157:H7	O157:H7	Tree2	O157:H7	ST11	NA
DRR076933	stx2 positive	O157:H7	O157:H7	Tree2	O157:H7	ST11	NA
DRR076934	stx2 positive	O157:H7	O157:H7	Tree2	O157:H7	ST11	NA
DRR076935	stx2 positive	O157:H7	O157:H7	Tree2	O157:H7	ST11	NA
DRR076936	stx2 positive	O157:H7	O157:H7	Tree2	O157:H7	ST11	rST2124
DRR076937	stx2 positive	O157:H7	O157:H7	Tree2	O157:H7	ST11	NA
DRR076938	stx2 positive	O157:H7	O157:H7	Tree2	O157:H7	ST11	NA
DRR076939	stx2 positive	O157:H7	O157:H7	Tree2	O157:H7	ST11	NA
DRR076940	stx2 positive	O157:H7	O157:H7	Tree2	O157:H7	ST11	NA
DRR076941	stx2 positive	O157:H7	O157:H7	Tree2	O157:H7	ST11	NA
DRR076942	stx2 positive	O157:H7	O157:H7	Tree2	O157:H7	ST11	NA
DRR076943	stx2 positive	O157:H7	O157:H7	Tree2	O157:H7	ST11	NA
DRR076944	stx2 positive	O157:H7	O157:H7	Tree2	O157:H7	ST11	NA
DRR077337	stx2 positive	C5	C5	Tree1	O121:H19	ST655	rST59769
DRR077338	stx2 positive	C5	C5	Tree1	O121:H19	ST655	rST1692
DRR077339	stx2 positive	C5	C5	Tree1	O121:H19	ST655	rST1692
DRR077340	stx2 positive	C5	C5	Tree1	O121:H19	ST655	rST1692
DRR077341	stx2 positive	C5	C5	Tree1	O121:H19	ST5536	rST64312
DRR077342	stx2 positive	C5	C5	Tree1	O121:H19	ST655	rST1692
DRR077344	stx2 positive	C5	C5	Tree1	O121:H19	ST655	rST1692
DRR077345	stx2 positive	C5	C5	Tree1	O121:H19	ST655	rST1692
DRR077346	stx1 and stx2 positive	C5	C5	Tree1	O121:H19	ST655	rST1692
DRR077347	stx2 positive	C5	C5	Tree1	O121:H19	ST655	rST1692
DRR077348	stx2 positive	C5	C5	Tree1	O121:H19	ST655	rST1692
DRR077349	stx2 positive	C5	C5	Tree1	O121:H19	ST655	rST1692
DRR077350	stx2 positive	C5	C5	Tree1	O121:H19	ST655	rST1692
DRR077351	stx2 positive	C5	C5	Tree1	O121:H19	ST655	rST1692
DRR077352	stx2 positive	C5	C5	Tree1	O121:H19	ST655	rST1692
DRR077353	stx2 positive	C5	C5	Tree1	O121:H19	ST655	rST1692
DRR077354	stx2 positive	C5	C5	Tree1	O121:H19	ST655	rST1692
DRR077355	stx2 positive	C5	C5	Tree1	O121:H19	ST655	rST1692
DRR077356	stx2 positive	C5	C5	Tree1	O121:H19	ST655	rST1692
DRR077357	stx2 positive	C5	C5	Tree1	O121:H19	ST655	rST1692
DRR077358	stx2 positive	C5	C5	Tree1	O121:H19	ST655	rST1692
DRR077359	stx2 positive	C5	C5	Tree1	O121:H19	ST655	rST1692
DRR077360	stx2 positive	C5	C5	Tree1	O121:H19	ST655	rST1692
DRR077361	stx2 positive	C5	C5	Tree1	O121:H19	ST655	rST1692
DRR077362	stx2 positive	C5	C5	Tree1	O121:H19	ST655	rST1692
DRR077363	stx2 positive	C5	C5	Tree1	O121:H19	ST655	rST1692
DRR077364	stx2 positive	C5	C5	Tree1	O121:H19	ST655	rST1692
DRR077365	stx2 positive	C5	C5	Tree1	O121:H19	ST655	rST1692
DRR077366	stx2 positive	C5	C5	Tree1	O121:H19	ST655	rST1692
DRR077367	stx2 positive	C5	C5	Tree1	O121:H19	ST655	rST1692
DRR077368	stx2 positive	C5	C5	Tree1	O121:H19	ST655	rST1692
DRR077369	stx2 positive	C5	C5	Tree1	O121:H19	ST655	rST1692
DRR077370	stx2 positive	C5	C5	Tree1	O121:H19	ST655	rST1692
DRR077371	stx2 positive	C5	C5	Tree1	O121:H19	ST655	rST1692
DRR077372	stx2 positive	C5	C5	Tree1	O121:H19	ST655	rST1692
DRR077373	stx2 positive	C5	C5	Tree1	O121:H19	ST655	rST1692
DRR077374	stx2 positive	C5	C5	Tree1	O121:H19	ST655	rST1692
DRR077375	stx2 positive	C5	C5	Tree1	O121:H19	ST655	rST1692
DRR077376	stx2 positive	C5	C5	Tree1	O121:H19	ST655	rST1692
DRR077377	stx2 positive	C5	C5	Tree1	O121:H19	ST655	rST1692
DRR077378	stx2 positive	C5	C5	Tree1	O121:H19	ST655	rST1692
DRR077379	stx2 positive	C5	C5	Tree1	O121:H19	ST655	rST1692
DRR082430	stx2 positive	O157:H7	O157:H7	Tree2	O157:H7	ST11	NA
DRR082431	stx2 positive	O157:H7	O157:H7	Tree2	O157:H7	ST11	rST2125
DRR082432	stx1 and stx2 positive	O157:H7	O157:H7	Tree2	O157:H7	ST11	NA
DRR082433	stx1 and stx2 positive	O157:H7	O157:H7	Tree2	O157:H7	ST11	NA
DRR082434	stx1 and stx2 positive	O157:H7	O157:H7	Tree2	O157:H7	ST11	rST59300
DRR082435	stx1 and stx2 positive	O157:H7	O157:H7	Tree2	O157:H7	ST11	NA
DRR082436	stx1 and stx2 positive	O157:H7	O157:H7	Tree2	O157:H7	ST11	rST59300
DRR082437	stx1 and stx2 positive	O157:H7	O157:H7	Tree2	O157:H7	ST11	rST59300
DRR082438	stx2 positive	O157:H7	O157:H7	Tree2	O157:H7	ST11	NA
DRR082439	stx2 positive	O157:H7	O157:H7	Tree2	O157:H7	ST11	NA
DRR082440	stx2 positive	O157:H7	O157:H7	Tree2	O157:H7	ST11	rST2130
DRR082441	stx2 positive	O157:H7	O157:H7	Tree2	O157:H7	ST11	NA
DRR082442	stx2 positive	O157:H7	O157:H7	Tree2	O157:H7	ST11	rST2131
DRR082443	stx2 positive	O157:H7	O157:H7	Tree2	O157:H7	ST11	NA
DRR082444	stx2 positive	O157:H7	O157:H7	Tree2	O157:H7	ST11	NA
DRR082445	stx2 positive	O157:H7	O157:H7	Tree2	O157:H7	ST11	NA
DRR082446	stx2 positive	O157:H7	O157:H7	Tree2	O157:H7	ST11	rST2131
DRR082447	stx2 positive	O157:H7	O157:H7	Tree2	O157:H7	ST11	NA
DRR082448	stx2 positive	O157:H7	O157:H7	Tree2	O157:H7	ST11	rST2131
DRR082449	stx2 positive	O157:H7	O157:H7	Tree2	O157:H7	ST11	rST2131
DRR082450	stx2 positive	O157:H7	O157:H7	Tree2	O157:H7	ST11	rST2131
DRR082451	stx2 positive	O157:H7	O157:H7	Tree2	O157:H7	ST11	NA
DRR082452	stx2 positive	O157:H7	O157:H7	Tree2	O157:H7	ST11	rST2131
DRR082453	stx2 positive	O157:H7	O157:H7	Tree2	O157:H7	ST11	NA
DRR082454	stx2 positive	O157:H7	O157:H7	Tree2	O157:H7	ST11	rST2131
DRR096287	stx2 positive	O157:H7	O157:H7	Tree2	O157:H7	ST11	NA
DRR096288	stx1 and stx2 positive	O157:H7	O157:H7	Tree2	O157:H7	ST11	rST2124
DRR096289	stx1 and stx2 positive	O157:H7	O157:H7	Tree2	O157:H7	ST11	rST2124
DRR096290	stx1 and stx2 positive	O157:H7	O157:H7	Tree2	O157:H7	ST11	rST2124
DRR096291	stx1 and stx2 positive	O157:H7	O157:H7	Tree2	O157:H7	ST11	rST2124
DRR096292	stx1 and stx2 positive	O157:H7	O157:H7	Tree2	O157:H7	ST11	rST2124
DRR096293	stx1 and stx2 positive	O157:H7	O157:H7	Tree2	O157:H7	ST11	rST2124
DRR096294	stx1 and stx2 positive	O157:H7	O157:H7	Tree2	O157:H7	ST11	rST2124
DRR096295	stx1 and stx2 positive	O157:H7	O157:H7	Tree2	O157:H7	ST11	rST2124
DRR096296	stx1 and stx2 positive	O157:H7	O157:H7	Tree2	O157:H7	ST11	rST2124
DRR096297	stx1 and stx2 positive	O157:H7	O157:H7	Tree2	O157:H7	ST11	rST2124
DRR096298	stx1 and stx2 positive	O157:H7	O157:H7	Tree2	O157:H7	ST11	rST2124
DRR096299	stx1 and stx2 positive	O157:H7	O157:H7	Tree2	O157:H7	ST11	rST2124
DRR096300	stx1 and stx2 positive	O157:H7	O157:H7	Tree2	O157:H7	ST11	rST2124
DRR096301	stx1 and stx2 positive	O157:H7	O157:H7	Tree2	O157:H7	ST11	rST2124
DRR096303	stx1 and stx2 positive	O157:H7	O157:H7	Tree2	O157:H7	ST11	rST2124
DRR096304	stx1 and stx2 positive	O157:H7	O157:H7	Tree2	O157:H7	ST11	rST2124
DRR096305	stx1 and stx2 positive	O157:H7	O157:H7	Tree2	O157:H7	ST11	rST2124
DRR096306	stx2 positive	O157:H7	O157:H7	Tree2	O157:H7	ST11	rST2117
DRR096307	stx2 positive	O157:H7	O157:H7	Tree2	O157:H7	ST11	rST2117
DRR096308	stx2 positive	O157:H7	O157:H7	Tree2	O157:H7	ST11	rST2117
DRR096309	stx1 and stx2 positive	O157:H7	O157:H7	Tree2	O157:H7	ST11	rST59300
DRR096310	stx1 and stx2 positive	O157:H7	O157:H7	Tree2	O157:H7	ST11	NA
DRR096311	stx1 and stx2 positive	O157:H7	O157:H7	Tree2	O157:H7	ST11	rST59300
DRR096312	stx1 and stx2 positive	O157:H7	O157:H7	Tree2	O157:H7	ST11	NA
DRR096313	stx1 and stx2 positive	O157:H7	O157:H7	Tree2	O157:H7	ST11	NA
DRR096314	stx1 and stx2 positive	O157:H7	O157:H7	Tree2	O157:H7	ST11	rST2124
DRR096315	stx1 and stx2 positive	O157:H7	O157:H7	Tree2	O157:H7	ST11	rST2124
DRR096316	stx1 and stx2 positive	O157:H7	O157:H7	Tree2	O157:H7	ST11	rST2124
DRR096317	stx1 and stx2 positive	O157:H7	O157:H7	Tree2	O157:H7	ST11	rST2124
DRR096318	stx1 and stx2 positive	O157:H7	O157:H7	Tree2	O157:H7	ST11	rST2124
DRR096319	stx1 and stx2 positive	O157:H7	O157:H7	Tree2	O157:H7	ST11	rST2124
DRR096320	stx1 and stx2 positive	O157:H7	O157:H7	Tree2	O157:H7	ST11	rST2124
DRR096321	stx1 and stx2 positive	O157:H7	O157:H7	Tree2	O157:H7	ST11	rST2124
DRR096322	stx1 and stx2 positive	O157:H7	O157:H7	Tree2	O157:H7	ST11	rST2124
DRR096323	stx1 and stx2 positive	O157:H7	O157:H7	Tree2	O157:H7	ST11	rST2124
DRR096324	stx1 and stx2 positive	O157:H7	O157:H7	Tree2	O157:H7	ST11	rST2124
DRR096325	stx1 and stx2 positive	O157:H7	O157:H7	Tree2	O157:H7	ST11	rST2124
DRR096326	stx2 positive	O157:H7	O157:H7	Tree2	O157:H7	ST11	rST59305
DRR096327	stx2 positive	O157:H7	O157:H7	Tree2	O157:H7	ST11	rST59305
DRR096328	stx2 positive	O157:H7	O157:H7	Tree2	O157:H7	ST11	rST59305
DRR096329	stx2 positive	O157:H7	O157:H7	Tree2	O157:H7	ST11	NA
DRR096330	stx2 positive	O157:H7	O157:H7	Tree2	O157:H7	ST11	rST2131
DRR096331	stx2 positive	O157:H7	O157:H7	Tree2	O157:H7	ST11	rST2131
DRR096332	stx2 positive	O157:H7	O157:H7	Tree2	O157:H7	ST11	rST2131
DRR096333	stx2 positive	O157:H7	O157:H7	Tree2	O157:H7	ST11	NA
DRR096334	stx2 positive	O157:H7	O157:H7	Tree2	O157:H7	ST11	rST2131
DRR096335	stx2 positive	O157:H7	O157:H7	Tree2	O157:H7	ST11	NA
DRR096336	stx2 positive	O157:H7	O157:H7	Tree2	O157:H7	ST11	NA
DRR096337	stx2 positive	O157:H7	O157:H7	Tree2	O157:H7	ST11	NA
DRR096338	stx2 positive	O157:H7	O157:H7	Tree2	O157:H7	ST11	rST2131
DRR096339	stx2 positive	O157:H7	O157:H7	Tree2	O157:H7	ST11	NA
DRR096340	stx2 positive	O157:H7	O157:H7	Tree2	O157:H7	ST11	rST2131
DRR096341	stx2 positive	O157:H7	O157:H7	Tree2	O157:H7	ST11	NA
DRR096342	stx2 positive	O157:H7	O157:H7	Tree2	O157:H7	ST11	rST2131
DRR096343	stx2 positive	O157:H7	O157:H7	Tree2	O157:H7	ST11	rST2131
DRR096344	stx2 positive	O157:H7	O157:H7	Tree2	O157:H7	ST11	rST2131
DRR096345	stx2 positive	O157:H7	O157:H7	Tree2	O157:H7	ST11	rST2130
DRR096346	stx2 positive	O157:H7	O157:H7	Tree2	O157:H7	ST11	NA
DRR096347	stx2 positive	O157:H7	O157:H7	Tree2	O157:H7	ST11	rST2130
DRR096348	stx2 positive	O157:H7	O157:H7	Tree2	O157:H7	ST11	rST2130
DRR096349	stx2 positive	O157:H7	O157:H7	Tree2	O157:H7	ST11	rST2130
DRR096350	stx2 positive	O157:H7	O157:H7	Tree2	O157:H7	ST11	rST2130
DRR096351	stx2 positive	O157:H7	O157:H7	Tree2	O157:H7	ST11	rST2130
DRR096352	stx2 positive	O157:H7	O157:H7	Tree2	O157:H7	ST11	rST2130
DRR096353	stx2 positive	O157:H7	O157:H7	Tree2	O157:H7	ST11	rST2130
DRR096354	stx2 positive	O157:H7	O157:H7	Tree2	O157:H7	ST11	rST2130
DRR096355	stx2 positive	O157:H7	O157:H7	Tree2	O157:H7	ST11	rST2130
DRR096356	stx2 positive	O157:H7	O157:H7	Tree2	O157:H7	ST11	rST2130
DRR096357	stx2 positive	O157:H7	O157:H7	Tree2	O157:H7	ST11	rST2130
DRR096358	stx2 positive	O157:H7	O157:H7	Tree2	O157:H7	ST11	rST2130
DRR096359	stx2 positive	O157:H7	O157:H7	Tree2	O157:H7	ST11	rST2130
DRR096360	stx2 positive	O157:H7	O157:H7	Tree2	O157:H7	ST11	rST2130
DRR096361	stx2 positive	O157:H7	O157:H7	Tree2	O157:H7	ST11	rST2130
DRR096362	stx2 positive	O157:H7	O157:H7	Tree2	O157:H7	ST11	rST2130
DRR096363	stx2 positive	O157:H7	O157:H7	Tree2	O157:H7	ST11	rST2130
DRR096364	stx2 positive	O157:H7	O157:H7	Tree2	O157:H7	ST11	rST2130
DRR096365	stx2 positive	O157:H7	O157:H7	Tree2	O157:H7	ST11	rST2130
DRR096366	stx2 positive	O157:H7	O157:H7	Tree2	O157:H7	ST11	rST2130
DRR096367	stx2 positive	O157:H7	O157:H7	Tree2	O157:H7	ST11	rST2130
DRR096368	stx1 and stx2 positive	O157:H7	O157:H7	Tree2	O157:H7	ST11	rST2124
DRR096369	stx2 positive	O157:H7	O157:H7	Tree2	O157:H7	ST11	rST59305
DRR096370	stx2 positive	O157:H7	O157:H7	Tree2	O157:H7	ST11	rST59305
DRR096371	stx2 positive	O157:H7	O157:H7	Tree2	O157:H7	ST11	rST59305
DRR096372	stx2 positive	O157:H7	O157:H7	Tree2	O157:H7	ST11	rST59305
DRR096374	stx2 positive	O157:H7	O157:H7	Tree2	O157:H7	ST11	rST2117
DRR096375	stx1 and stx2 positive	O157:H7	O157:H7	Tree2	O157:H7	ST11	rST2124
DRR096376	stx1 and stx2 positive	O157:H7	O157:H7	Tree2	O157:H7	ST11	rST2124
DRR096377	stx1 and stx2 positive	O157:H7	O157:H7	Tree2	O157:H7	ST11	rST2124
DRR096378	stx1 and stx2 positive	O157:H7	O157:H7	Tree2	O157:H7	ST11	rST2124
DRR096379	stx1 and stx2 positive	O157:H7	O157:H7	Tree2	O157:H7	ST11	rST2124
DRR096380	stx1 and stx2 positive	O157:H7	O157:H7	Tree2	O157:H7	ST11	rST2124
DRR096381	stx1 and stx2 positive	O157:H7	O157:H7	Tree2	O157:H7	ST11	rST2124
DRR096382	stx1 and stx2 positive	O157:H7	O157:H7	Tree2	O157:H7	ST11	rST2124
DRR096383	stx1 and stx2 positive	O157:H7	O157:H7	Tree2	O157:H7	ST11	rST2124
DRR096384	stx1 and stx2 positive	O157:H7	O157:H7	Tree2	O157:H7	ST11	rST2124
DRR096385	stx1 and stx2 positive	O157:H7	O157:H7	Tree2	O157:H7	ST11	rST2124
DRR096386	stx1 and stx2 positive	O157:H7	O157:H7	Tree2	O157:H7	ST11	rST2124
DRR096387	stx1 and stx2 positive	O157:H7	O157:H7	Tree2	O157:H7	ST11	rST2124
DRR096388	stx1 and stx2 positive	O157:H7	O157:H7	Tree2	O157:H7	ST11	rST2124
DRR096389	stx1 and stx2 positive	O157:H7	O157:H7	Tree2	O157:H7	ST11	rST2124
DRR096390	stx2 positive	O157:H7	O157:H7	Tree2	O157:H7	ST11	rST2124
DRR096391	stx2 positive	O157:H7	O157:H7	Tree2	O157:H7	ST11	rST2124
DRR096392	stx2 positive	O157:H7	O157:H7	Tree2	O157:H7	ST11	rST2124
DRR096393	stx2 positive	O157:H7	O157:H7	Tree2	O157:H7	ST11	rST2124
DRR096394	stx2 positive	O157:H7	O157:H7	Tree2	O157:H7	ST11	rST2124
DRR096395	stx2 positive	O157:H7	O157:H7	Tree2	O157:H7	ST11	rST2124
DRR096396	stx2 positive	O157:H7	O157:H7	Tree2	O157:H7	ST11	rST2124
DRR096397	stx2 positive	O157:H7	O157:H7	Tree2	O157:H7	ST11	rST2124
DRR096398	stx1 and stx2 positive	O157:H7	O157:H7	Tree2	O157:H7	ST11	NA
DRR096399	stx1 and stx2 positive	O157:H7	O157:H7	Tree2	O157:H7	ST11	rST2124
DRR096400	stx1 and stx2 positive	O157:H7	O157:H7	Tree2	O157:H7	ST11	rST2124
DRR096401	stx1 and stx2 positive	O157:H7	O157:H7	Tree2	O157:H7	ST11	rST2124
DRR096402	stx1 and stx2 positive	O157:H7	O157:H7	Tree2	O157:H7	ST11	NA
DRR096403	stx1 and stx2 positive	O157:H7	O157:H7	Tree2	O157:H7	ST11	rST2124
DRR096404	stx2 positive	O157:H7	O157:H7	Tree2	O157:H7	ST11	rST2131
DRR096405	stx2 positive	O157:H7	O157:H7	Tree2	O157:H7	ST11	rST2130
DRR096406	stx1 and stx2 positive	O157:H7	O157:H7	Tree2	O157:H7	ST11	rST2124
DRR096407	stx1 and stx2 positive	O157:H7	O157:H7	Tree2	O157:H7	ST11	NA
DRR096408	stx2 positive	O157:H7	O157:H7	Tree2	O157:H7	ST11	NA
DRR096409	stx2 positive	O157:H7	O157:H7	Tree2	O157:H7	ST11	NA
DRR096410	stx2 positive	O157:H7	O157:H7	Tree2	O157:H7	ST11	NA
DRR096411	stx1 and stx2 positive	O157:H7	O157:H7	Tree2	O157:H7	ST11	NA
DRR096412	stx1 and stx2 positive	O157:H7	O157:H7	Tree2	O157:H7	ST11	NA
DRR096413	stx1 and stx2 positive	O157:H7	O157:H7	Tree2	O157:H7	ST11	rST2124
DRR096414	stx1 and stx2 positive	O157:H7	O157:H7	Tree2	O157:H7	ST11	rST2124
DRR096415	stx1 and stx2 positive	O157:H7	O157:H7	Tree2	O157:H7	ST11	NA
DRR096416	stx2 positive	O157:H7	O157:H7	Tree2	O157:H7	ST11	NA
DRR096417	stx2 positive	O157:H7	O157:H7	Tree2	O157:H7	ST11	NA
DRR096418	stx2 positive	O157:H7	O157:H7	Tree2	O157:H7	ST11	NA
DRR096419	stx2 positive	O157:H7	O157:H7	Tree2	O157:H7	ST11	NA
DRR096420	stx1 and stx2 positive	O157:H7	O157:H7	Tree2	O157:H7	ST11	NA
DRR096421	stx2 positive	O157:H7	O157:H7	Tree2	O157:H7	ST11	NA
DRR096422	stx2 positive	O157:H7	O157:H7	Tree2	O157:H7	ST11	NA
DRR102657	stx2 positive	AM9	AM9	Tree5	O50/O2:H27	ST10	NA
DRR102659	stx2 positive	B1M46	B1M46	Tree10	O178:H19	ST205	rST85713
DRR102665	stx1 and stx2 positive	B1M35,B1M114	B1M35	Tree12	O74:H8	ST906	NA
DRR102981	stx2 positive	C13	C13	Tree14	O113:H21	ST223	rST64822
DRR102982	stx1 positive	C6	C6	Tree2	O145:H28	ST32	NA
DRR102983	stx2 positive	B1M10	B1M10	Tree13	H16	ST295	NA
DRR102986	stx2 positive	C13	C13	Tree14	O113:H21	ST223	NA
DRR102988	stx2 positive	C13	C13	Tree14	O113:H21	ST223	rST64771
DRR102989	stx2 positive	B1M39	B1M39	Tree11	H8	ST5937	rST33420
DRR102990	stx2 positive	B1M10	B1M10	Tree13	H16	ST295	rST85658
DRR102993	stx2 positive	B1M20	B1M20	Tree9	O6:H34	ST7616	NA
DRR102995	stx2 positive	C13	C13	Tree14	O113:H21	ST223	NA
DRR102997	stx2 positive	B1M1	B1M1	Tree14	O2:H29	ST515	rST64788
DRR102998	stx1 positive	C3	C3	Tree1	O156:H25	ST4942	NA
DRR103001	stx2 positive	B1M90	B1M90	Tree12	O185:H7	ST2387	rST32410
DRR103007	stx1 and stx2 positive	B1M46	B1M46	Tree10	O178:H19	ST205	rST85714
DRR103008	stx1 and stx2 positive	B1M46	B1M46	Tree10	O178:H19	ST205	rST85714
DRR103014	stx2 positive	B1M47	B1M47	Tree10	H19	ST205	NA
DRR103016	stx2 positive	C17	C17	Tree13	O130:H11	ST297	rST15082
DRR103044	stx2 positive	B1M43	B1M43	Tree11	O174:H21	ST677	rST85671
DRR103056	stx1 and stx2 positive	C14	C14	Tree5	O113:H4	ST10	NA
DRR103058	stx1 and stx2 positive	C14	C14	Tree5	O113:H4	ST10	rST2010
DRR103059	stx1 positive	C2,O103:H2	C2	Tree1	O103:H2	ST17	rST85710
DRR103063	stx1 and stx2 positive	C4	C4	Tree1	O165:H25	ST119	NA
DRR103064	stx2 positive	O157:H7	O157:H7	Tree2	O157:H7	ST11	rST122390
DRR103065	stx2 positive	B1M11	B1M11	Tree13	O171:H2	ST332	NA
DRR103067	stx1 and stx2 positive	B1M48	B1M48	Tree10	O178:H19	ST443	NA
DRR103070	stx2 positive	B1M90	B1M90	Tree12	O185:H7	ST2387	NA
DRR103074	stx1 positive	AM2	AM2	Tree5	O136:H16	ST329	rST15586
DRR103075	stx1 and stx2 positive	C14	C14	Tree5	O113:H4	ST10	rST85668
DRR103077	stx2 positive	B1M46	B1M46	Tree10	O178:H19	ST205	rST64837
DRR103081	stx2 positive	B1M89	B1M89	Tree12	H2	ST2008	rST30133
DRR103088	stx1 positive	C3	C3	Tree1	O182:H25	ST300	rST64835
DRR103091	stx2 positive	B1M43	B1M43	Tree11	O174:H21	ST677	rST64795
DRR103092	stx1 positive	B1M37	B1M37	Tree12	O55:H12	ST101	rST85705
DRR103095	stx2 positive	B1M43	B1M43	Tree11	O174:H21	ST677	NA
DRR103096	stx1 positive	B1M37	B1M37	Tree12	O55:H12	ST101	rST1589
DRR103099	stx1 positive	AM20	AM20	Tree5	O6:H10	ST43	rST64856
DRR103100	stx2 positive	AM2	AM2	Tree5	O109:H16	ST7889	rST42920
DRR103112	stx1 positive	C4	C4	Tree1	O5:H9	ST342	NA
DRR103153	stx1 positive	B1M37	B1M37	Tree12	O115:H10	ST101	NA
DRR103155	stx2 positive	B1M11	B1M11	Tree13	O171:H2	ST332	rST85722
DRR103158	stx2 positive	B1M20	B1M20	Tree9	O6:H34	ST7907	NA
DRR103159	stx1 positive	B1M37	B1M37	Tree12	O55:H12	ST101	NA
DRR103161	stx2 positive	B1M106	B1M106	Tree7	O76:H7	ST795	rST64796
DRR103162	stx2 positive	C16	C16	Tree8	O8:H19	ST2385	rST85675
DRR103164	stx2 positive	B1M32	B1M32	Tree12	O22:H8	ST446	NA
DRR103167	stx1 and stx2 positive	B1M77	B1M77	Tree14	O153:H25	ST58	rST1601
DRR103169	stx2 positive	B1M18	B1M18	Tree8	O163:H19	ST679	rST64839
DRR103171	stx2 positive	C17	C17	Tree13	O130:H11	ST297	NA
DRR103180	stx1 and stx2 positive	C17	C17	Tree13	O130:H11	ST297	rST85715
DRR103182	stx1 and stx2 positive	C17	C17	Tree13	O130:H11	ST297	rST15082
DRR103183	stx2 positive	B1M18	B1M18	Tree8	O163:H19	ST679	rST64831
DRR103185	stx1 and stx2 positive	C14	C14	Tree5	O113:H4	ST10	rST85668
DRR103188	stx1 and stx2 positive	B1M64	B1M64	Tree10	H8	ST5978	rST85700
DRR103191	stx2 positive	B1M18	B1M18	Tree8	O163:H19	ST679	NA
DRR103219	stx1 positive	Non assignment	Non assignment	Tree1	H7	NA	NA
DRR103220	stx1 and stx2 positive	B1M32	B1M32	Tree12	O22:H8	ST446	rST64834
DRR103221	stx1 and stx2 positive	B1M36	B1M36	Tree12	O82:H8	ST101	NA
DRR103223	stx1 and stx2 positive	B1M36	B1M36	Tree12	O82:H8	ST101	NA
DRR103225	stx1 and stx2 positive	B1M36	B1M36	Tree12	O82:H8	ST101	rST1589
DRR103226	stx1 and stx2 positive	B1M51	B1M51	Tree14	H21	ST223	rST1590
DRR103229	stx1 and stx2 positive	B1M50	B1M50	Tree14	O28ac/O42:H25	ST5487	NA
DRR103234	stx1 and stx2 positive	B1M36	B1M36	Tree12	O82:H8	ST101	rST43054
DRR103274	stx2 positive	B1M10	B1M10	Tree13	H16	ST295	rST85682
DRR103276	stx2 positive	B1M11	B1M11	Tree13	O171:H2	ST332	NA
DRR103278	stx1 positive	B1M37	B1M37	Tree12	O55:H12	ST101	NA
DRR103287	stx2 positive	B1M18	B1M18	Tree8	O163:H19	ST679	rST64841
DRR103291	stx1 positive	C1,O26:H11	C1	Tree9	O103:H11	ST21	rST2264
DRR103292	stx2 positive	B1M38	B1M38	Tree12	O168:H8	ST718	rST122448
DRR103293	stx1 and stx2 positive	B1M46	B1M46	Tree10	O178:H19	ST205	rST85663
DRR103294	stx2 positive	C13	C13	Tree14	O113:H21	ST223	rST85746
DRR103306	stx2 positive	B1M14,B1M82	B1M82	Tree10	H2	ST5973	rST85747
DRR103307	stx1 and stx2 positive	B1M48	B1M48	Tree10	O178:H19	ST443	rST64844
DRR103310	stx2 positive	C13	C13	Tree14	O113:H21	ST223	rST1590
DRR103385	stx1 positive	C1,O26:H11	C1	Tree9	O26:H11	ST21	NA
DRR103388	stx1 positive	C1,O26:H11	C1	Tree9	O26:H11	ST21	NA
DRR103389	stx1 positive	C1,O26:H11	C1	Tree9	O26:H11	ST21	rST2264
DRR103391	stx1 positive	C1,O26:H11	C1	Tree9	O26:H11	ST21	rST85729
DRR103393	stx1 positive	C1,O26:H11	C1	Tree9	O26:H11	ST21	rST2264
DRR103394	stx1 positive	C1,O26:H11	C1	Tree9	O26:H11	ST21	NA
DRR103395	stx1 positive	C1,O26:H11	C1	Tree9	O26:H11	ST21	NA
DRR103397	stx1 positive	C1,O26:H11	C1	Tree9	O26:H11	ST21	rST2264
DRR103398	stx1 positive	C1,O26:H11	C1	Tree9	O26:H11	ST21	rST2264
DRR103399	stx1 positive	C1,O26:H11	C1	Tree9	O26:H11	ST21	NA
DRR103401	stx1 positive	C1,O26:H11	C1	Tree9	O26:H11	ST21	rST64777
DRR103402	stx1 positive	C1,O26:H11	C1	Tree9	O26:H11	ST21	rST2264
DRR103403	stx1 positive	C1,O26:H11	C1	Tree9	O26:H11	ST21	rST2264
DRR103405	stx1 positive	C1,O26:H11	C1	Tree9	O26:H11	ST21	rST2264
DRR103406	stx1 positive	C1,O26:H11	C1	Tree9	O26:H11	ST21	NA
DRR103410	stx1 positive	C1,O26:H11	C1	Tree9	O26:H11	ST21	rST2264
DRR103411	stx1 positive	C1,O26:H11	C1	Tree9	O26:H11	ST21	rST2264
DRR103414	stx1 positive	C1,O26:H11	C1	Tree9	O26:H11	ST21	rST2264
DRR103415	stx2 positive	C1,O26:H11	C1	Tree9	O26:H11	ST29	NA
DRR103421	stx1 positive	C1,O26:H11	C1	Tree9	O26:H11	ST21	NA
DRR103423	stx1 positive	C1,O26:H11	C1	Tree9	O26:H11	ST21	rST64864
DRR103424	stx2 positive	C1,O26:H11	C1	Tree9	O26:H11	ST21	rST2264
DRR103426	stx1 positive	C1,O26:H11	C1	Tree9	O26:H11	ST21	rST2274
DRR103427	stx1 positive	C1,O26:H11	C1	Tree9	O26:H11	ST21	rST2264
DRR103429	stx1 positive	C1,O26:H11	C1	Tree9	O26:H11	ST21	rST2274
DRR103430	stx1 positive	C1,O26:H11	C1	Tree9	O26:H11	ST21	rST2264
DRR103431	stx1 positive	C1,O26:H11	C1	Tree9	O26:H11	ST21	NA
DRR103433	stx1 positive	C1,O26:H11	C1	Tree9	O26:H11	ST21	rST2264
DRR103434	stx1 positive	C1	C1	Tree9	O26:H11	ST21	rST2264
DRR103435	stx1 positive	C1,O26:H11	C1	Tree9	O26:H11	ST21	rST2264
DRR103436	stx1 positive	C1	C1	Tree9	O26:H11	ST21	rST2264
DRR103437	stx1 positive	C1,O26:H11	C1	Tree9	O26:H11	ST21	rST2264
DRR103439	stx1 positive	C1,O26:H11	C1	Tree9	O26:H11	ST21	rST2264
DRR103440	stx1 positive	C1,O26:H11	C1	Tree9	O26:H11	ST21	rST2264
DRR103441	stx1 positive	C1,O26:H11	C1	Tree9	O26:H11	ST21	NA
DRR103442	stx1 positive	C1,O26:H11	C1	Tree9	O26:H11	ST21	NA
DRR103443	stx1 positive	C1,O26:H11	C1	Tree9	O26:H11	ST21	NA
DRR103444	stx1 positive	C1,O26:H11	C1	Tree9	O26:H11	ST21	rST2264
DRR103445	stx1 positive	C1,O26:H11	C1	Tree9	O26:H11	ST21	rST2264
DRR103447	stx1 positive	C1,O26:H11	C1	Tree9	O26:H11	ST21	rST2264
DRR103448	stx1 positive	C1,O26:H11	C1	Tree9	O26:H11	ST21	rST2264
DRR103449	stx1 positive	C1,O26:H11	C1	Tree9	O26:H11	ST21	rST2264
DRR103450	stx1 positive	C1,O26:H11	C1	Tree9	O26:H11	ST21	rST2264
DRR103451	stx1 positive	C1,O26:H11	C1	Tree9	O26:H11	ST21	NA
DRR103452	stx1 positive	C1,O26:H11	C1	Tree9	O26:H11	ST21	rST2264
DRR103453	stx1 positive	C1,O26:H11	C1	Tree9	O26:H11	ST21	NA
DRR103454	stx1 positive	C1,O26:H11	C1	Tree9	O26:H11	ST21	rST2264
DRR103455	stx1 positive	C1,O26:H11	C1	Tree9	O26:H11	ST21	NA
DRR103456	stx1 and stx2 positive	C1,O26:H11	C1	Tree9	O26:H11	ST21	rST64865
DRR103457	stx1 positive	C1,O26:H11	C1	Tree9	O26:H11	ST21	rST2264
DRR103458	stx1 positive	C1,O26:H11	C1	Tree9	O26:H11	ST21	NA
DRR103459	stx1 positive	C1,O26:H11	C1	Tree9	O26:H11	ST21	rST2264
DRR103460	stx1 positive	C1,O26:H11	C1	Tree9	O26:H11	ST21	rST2264
DRR103461	stx1 positive	C1,O26:H11	C1	Tree9	O26:H11	ST21	rST2264
DRR103462	stx1 positive	C1,O26:H11	C1	Tree9	O26:H11	ST21	rST2264
DRR103463	stx1 positive	C1,O26:H11	C1	Tree9	O26:H11	ST21	rST2264
DRR103465	stx1 positive	C1,O26:H11	C1	Tree9	O26:H11	ST21	rST2264
DRR103466	stx1 positive	C1,O26:H11	C1	Tree9	O26:H11	ST21	rST2264
DRR103467	stx1 positive	C1,O26:H11	C1	Tree9	O26:H11	ST21	NA
DRR103468	stx1 positive	C1,O26:H11	C1	Tree9	O26:H11	ST21	NA
DRR103469	stx1 positive	C1,O26:H11	C1	Tree9	O26:H11	ST21	NA
DRR103470	stx1 positive	C1,O26:H11	C1	Tree9	O26:H11	ST21	rST2264
DRR103471	stx1 positive	C1,O26:H11	C1	Tree9	O26:H11	ST21	NA
DRR103472	stx1 positive	C1,O26:H11	C1	Tree9	O26:H11	ST21	NA
DRR103473	stx1 positive	C1,O26:H11	C1	Tree9	O26:H11	ST21	NA
DRR103474	stx1 positive	C1,O26:H11	C1	Tree9	O26:H11	ST21	NA
DRR103475	stx1 positive	C1,O26:H11	C1	Tree9	O26:H11	ST21	NA
DRR103478	stx1 positive	C1,O26:H11	C1	Tree9	O26:H11	ST21	NA
DRR103479	stx1 positive	C1,O26:H11	C1	Tree9	O26:H11	ST21	NA
DRR103480	stx1 positive	C1,O26:H11	C1	Tree9	O26:H11	ST21	rST2264
DRR103482	stx1 positive	C1,O26:H11	C1	Tree9	O26:H11	ST21	rST15652
DRR103483	stx1 positive	C1,O26:H11	C1	Tree9	O26:H11	ST21	NA
DRR103484	stx1 positive	C1,O26:H11	C1	Tree9	O26:H11	ST21	rST2264
DRR103485	stx1 positive	C1,O26:H11	C1	Tree9	O26:H11	ST21	NA
DRR103486	stx1 positive	C1,O26:H11	C1	Tree9	O26:H11	ST21	NA
DRR103487	stx1 positive	C1,O26:H11	C1	Tree9	O26:H11	ST21	rST2264
DRR103488	stx1 positive	C1,O26:H11	C1	Tree9	O26:H11	ST21	rST2243
DRR103489	stx1 positive	C1,O26:H11	C1	Tree9	O26:H11	ST21	rST2264
DRR103490	stx1 positive	C1,O26:H11	C1	Tree9	O26:H11	ST21	NA
DRR103491	stx1 positive	C1,O26:H11	C1	Tree9	O26:H11	ST21	NA
DRR103492	stx1 positive	C1,O26:H11	C1	Tree9	O26:H11	ST21	rST2264
DRR103493	stx1 positive	C1,O26:H11	C1	Tree9	O26:H11	ST21	rST2264
DRR103494	stx1 positive	C1,O26:H11	C1	Tree9	O26:H11	ST21	NA
DRR103495	stx1 positive	C1,O26:H11	C1	Tree9	O26:H11	ST21	NA
DRR103496	stx1 positive	C1,O26:H11	C1	Tree9	O26:H11	ST21	rST2264
DRR103497	stx1 positive	C1,O26:H11	C1	Tree9	O26:H11	ST21	rST2264
DRR103498	stx1 positive	C1,O26:H11	C1	Tree9	O26:H11	ST21	NA
DRR103499	stx1 positive	C1,O26:H11	C1	Tree9	O26:H11	ST21	rST64878
DRR103500	stx1 positive	C1,O26:H11	C1	Tree9	O26:H11	ST21	NA
DRR103501	stx1 positive	C1,O26:H11	C1	Tree9	O26:H11	ST21	NA
DRR103502	stx1 positive	C1,O26:H11	C1	Tree9	O26:H11	ST21	NA
DRR103503	stx1 and stx2 positive	C1,O26:H11	C1	Tree9	O26:H11	ST21	NA
DRR103504	stx1 positive	C1,O26:H11	C1	Tree9	O26:H11	ST21	NA
DRR103505	stx1 positive	C1,O26:H11	C1	Tree9	O26:H11	ST21	rST2264
DRR103506	stx1 positive	C1,O26:H11	C1	Tree9	O26:H11	ST21	NA
DRR103507	stx1 positive	C1,O26:H11	C1	Tree9	O26:H11	ST21	NA
DRR103508	stx1 positive	C1,O26:H11	C1	Tree9	O26:H11	ST21	rST64779
DRR103509	stx1 positive	C1,O26:H11	C1	Tree9	O26:H11	ST21	rST2264
DRR103510	stx1 positive	C1,O26:H11	C1	Tree9	O26:H11	ST21	NA
DRR103511	stx1 positive	C1,O26:H11	C1	Tree9	O26:H11	ST21	NA
DRR103512	stx1 positive	C1,O26:H11	C1	Tree9	O26:H11	ST21	rST2264
DRR103513	stx1 positive	C1,O26:H11	C1	Tree9	O26:H11	ST21	NA
DRR103514	stx1 positive	C1,O26:H11	C1	Tree9	O26:H11	ST21	NA
DRR103515	stx1 positive	C1,O26:H11	C1	Tree9	O26:H11	ST21	rST2264
DRR103516	stx1 and stx2 positive	C1,O26:H11	C1	Tree9	O26:H11	ST21	NA
DRR103517	stx1 positive	C1,O26:H11	C1	Tree9	O26:H11	ST21	NA
DRR103519	stx1 positive	C1,O26:H11	C1	Tree9	O26:H11	ST21	NA
DRR103520	stx1 and stx2 positive	C1,O26:H11	C1	Tree9	O26:H11	ST21	NA
DRR103521	stx1 positive	C1,O26:H11	C1	Tree9	O26:H11	ST21	NA
DRR103522	stx1 positive	C1,O26:H11	C1	Tree9	O26:H11	ST21	rST2264
DRR103523	stx1 positive	C1,O26:H11	C1	Tree9	O26:H11	ST21	rST64782
DRR103524	stx1 positive	C1,O26:H11	C1	Tree9	O26:H11	ST21	NA
DRR103525	stx1 positive	C1,O26:H11	C1	Tree9	O26:H11	ST21	NA
DRR103526	stx1 positive	C1,O26:H11	C1	Tree9	O26:H11	ST21	NA
DRR103527	stx1 positive	C1,O26:H11	C1	Tree9	O26:H11	ST21	NA
DRR103528	stx1 positive	C1,O26:H11	C1	Tree9	O26:H11	ST21	NA
DRR103529	stx1 positive	C1,O26:H11	C1	Tree9	O26:H11	ST21	NA
DRR103530	stx1 positive	C1,O26:H11	C1	Tree9	O26:H11	ST21	NA
DRR103531	stx1 positive	C1,O26:H11	C1	Tree9	O26:H11	ST21	NA
DRR103532	stx1 positive	C1,O26:H11	C1	Tree9	O26:H11	ST21	NA
DRR103533	stx1 positive	C1,O26:H11	C1	Tree9	O26:H11	ST21	NA
DRR103534	stx1 positive	C1,O26:H11	C1	Tree9	O26:H11	ST21	NA
DRR103535	stx1 positive	C1,O26:H11	C1	Tree9	O26:H11	ST21	NA
DRR103536	stx1 positive	C1,O26:H11	C1	Tree9	O26:H11	ST21	NA
DRR103537	stx1 positive	C1,O26:H11	C1	Tree9	O26:H11	ST21	rST2264
DRR103538	stx1 positive	C1,O26:H11	C1	Tree9	O26:H11	ST21	NA
DRR103539	stx1 positive	C1,O26:H11	C1	Tree9	O26:H11	ST21	NA
DRR103540	stx1 positive	C1,O26:H11	C1	Tree9	O26:H11	ST21	NA
DRR103541	stx1 positive	C1,O26:H11	C1	Tree9	O26:H11	ST21	rST2264
DRR103542	stx1 positive	C1,O26:H11	C1	Tree9	O26:H11	ST21	NA
DRR103543	stx1 positive	C1,O26:H11	C1	Tree9	O26:H11	ST21	NA
DRR103544	stx1 positive	C1,O26:H11	C1	Tree9	O26:H11	ST21	rST2264
DRR103545	stx1 positive	C1,O26:H11	C1	Tree9	O26:H11	ST21	rST2264
DRR103546	stx1 positive	C1,O26:H11	C1	Tree9	O26:H11	ST21	NA
DRR103547	stx1 positive	C1,O26:H11	C1	Tree9	O26:H11	ST21	NA
DRR103548	stx1 positive	C1,O26:H11	C1	Tree9	O26:H11	ST21	NA
DRR103549	stx1 positive	C1,O26:H11	C1	Tree9	O26:H11	ST21	NA
DRR103551	stx1 positive	C1,O26:H11	C1	Tree9	O26:H11	ST21	rST2264
DRR103552	stx1 positive	C1,O26:H11	C1	Tree9	O26:H11	ST21	NA
DRR103553	stx1 positive	C1,O26:H11	C1	Tree9	O26:H11	ST21	NA
DRR103554	stx1 positive	C1,O26:H11	C1	Tree9	O26:H11	ST21	NA
DRR103555	stx1 positive	C1,O26:H11	C1	Tree9	O26:H11	ST21	NA
DRR103556	stx1 positive	C1	C1	Tree9	O26:H11	ST21	NA
DRR103557	stx1 positive	C1,O26:H11	C1	Tree9	O26:H11	ST21	rST2264
DRR103558	stx1 positive	C1,O26:H11	C1	Tree9	O26:H11	ST21	rST2264
DRR103559	stx1 positive	C1,O26:H11	C1	Tree9	O26:H11	ST21	rST2264
DRR103560	stx1 positive	C1,O26:H11	C1	Tree9	O26:H11	ST21	NA
DRR103561	stx1 positive	C1,O26:H11	C1	Tree9	O26:H11	ST21	rST64868
DRR103563	stx1 positive	C1,O26:H11	C1	Tree9	O26:H11	ST21	rST2264
DRR103564	stx1 positive	C1,O26:H11	C1	Tree9	O26:H11	ST21	NA
DRR103565	stx1 positive	C1,O26:H11	C1	Tree9	O26:H11	ST21	rST2264
DRR103566	stx1 positive	C1,O26:H11	C1	Tree9	O26:H11	ST21	rST2264
DRR103568	stx1 positive	C1,O26:H11	C1	Tree9	O26:H11	ST21	rST2264
DRR103569	stx1 positive	C1,O26:H11	C1	Tree9	O26:H11	ST21	rST2264
DRR103571	stx1 positive	C1,O26:H11	C1	Tree9	O26:H11	ST21	rST2264
DRR103572	stx1 positive	C1,O26:H11	C1	Tree9	O26:H11	ST21	rST2264
DRR103573	stx1 positive	C1,O26:H11	C1	Tree9	O26:H11	ST21	rST2264
DRR103574	stx1 positive	C1,O26:H11	C1	Tree9	O26:H11	ST21	rST2264
DRR103575	stx1 positive	C1,O26:H11	C1	Tree9	O26:H11	ST21	rST2264
DRR103576	stx1 positive	C1,O26:H11	C1	Tree9	O26:H11	ST21	rST2264
DRR103577	stx1 positive	C1,O26:H11	C1	Tree9	O26:H11	ST21	NA
DRR103578	stx1 positive	C1,O26:H11	C1	Tree9	O26:H11	ST21	rST2264
DRR103579	stx1 positive	C1,O26:H11	C1	Tree9	O26:H11	ST21	NA
DRR103580	stx1 positive	C1,O26:H11	C1	Tree9	O26:H11	ST21	NA
DRR103581	stx1 positive	C1,O26:H11	C1	Tree9	O26:H11	ST21	NA
DRR103582	stx1 positive	C1,O26:H11	C1	Tree9	O26:H11	ST21	rST64854
DRR103583	stx1 positive	C1,O26:H11	C1	Tree9	O26:H11	ST21	NA
DRR103584	stx1 positive	C1,O26:H11	C1	Tree9	O26:H11	ST21	rST2264
DRR103585	stx1 positive	C1,O26:H11	C1	Tree9	O26:H11	ST21	rST2264
DRR103586	stx1 positive	C1,O26:H11	C1	Tree9	O26:H11	ST21	NA
DRR103587	stx1 positive	C1,O26:H11	C1	Tree9	O26:H11	ST21	NA
DRR103588	stx1 positive	C1,O26:H11	C1	Tree9	O26:H11	ST21	rST2264
DRR103589	stx1 positive	C1,O26:H11	C1	Tree9	O26:H11	ST21	rST2264
DRR103590	stx1 positive	C1,O26:H11	C1	Tree9	O26:H11	ST21	rST2264
DRR103591	stx1 positive	C1,O26:H11	C1	Tree9	O26:H11	ST21	NA
DRR103592	stx1 positive	C1,O26:H11	C1	Tree9	O26:H11	ST21	NA
DRR103594	stx1 positive	C1,O26:H11	C1	Tree9	O26:H11	ST21	rST64792
DRR103595	stx1 positive	C1,O26:H11	C1	Tree9	O26:H11	ST21	rST2264
DRR103596	stx1 positive	C1,O26:H11	C1	Tree9	O26:H11	ST21	NA
DRR103597	stx1 positive	C1,O26:H11	C1	Tree9	O26:H11	ST21	rST2264
DRR103598	stx1 positive	C1,O26:H11	C1	Tree9	O26:H11	ST21	NA
DRR103599	stx1 and stx2 positive	C1,O26:H11	C1	Tree9	O26:H11	ST21	rST2264
DRR103600	stx1 positive	C1,O26:H11	C1	Tree9	O26:H11	ST21	rST2264
DRR103601	stx1 positive	C1,O26:H11	C1	Tree9	O26:H11	ST21	rST2264
DRR103602	stx1 positive	C1,O26:H11	C1	Tree9	O26:H11	ST21	NA
DRR103603	stx1 positive	C1,O26:H11	C1	Tree9	O26:H11	ST21	rST2264
DRR103604	stx1 positive	C1,O26:H11	C1	Tree9	O26:H11	ST21	rST2264
DRR103605	stx1 positive	C1,O26:H11	C1	Tree9	O26:H11	ST21	rST2264
DRR103606	stx1 positive	C1,O26:H11	C1	Tree9	O26:H11	ST21	rST2264
DRR103607	stx1 positive	C1,O26:H11	C1	Tree9	O26:H11	ST21	NA
DRR103608	stx1 positive	C1,O26:H11	C1	Tree9	O26:H11	ST21	NA
DRR103609	stx1 positive	C1,O26:H11	C1	Tree9	O26:H11	ST21	rST2264
DRR103610	stx1 positive	C1,O26:H11	C1	Tree9	O26:H11	ST21	NA
DRR103611	stx1 positive	C1,O26:H11	C1	Tree9	O26:H11	ST21	NA
DRR103612	stx1 positive	C1,O26:H11	C1	Tree9	O26:H11	ST21	NA
DRR103614	stx1 positive	C1,O26:H11	C1	Tree9	O26:H11	ST21	rST64847
DRR103615	stx1 positive	C1,O26:H11	C1	Tree9	O26:H11	ST21	rST2274
DRR103616	stx1 positive	C1,O26:H11	C1	Tree9	O26:H11	ST21	NA
DRR103617	stx1 positive	C1,O26:H11	C1	Tree9	O26:H11	ST21	NA
DRR103618	stx1 positive	C1,O26:H11	C1	Tree9	O26:H11	ST21	NA
DRR103619	stx1 positive	C1,O26:H11	C1	Tree9	O26:H11	ST21	rST2264
DRR103620	stx1 positive	C1,O26:H11	C1	Tree9	O26:H11	ST21	NA
DRR103621	stx1 positive	C1,O26:H11	C1	Tree9	O26:H11	ST21	rST2264
DRR103622	stx1 positive	C1,O26:H11	C1	Tree9	O26:H11	ST21	NA
DRR103623	stx1 positive	C1,O26:H11	C1	Tree9	O26:H11	ST21	rST2264
DRR103625	stx1 positive	C1,O26:H11	C1	Tree9	O26:H11	ST21	rST2264
DRR103626	stx1 positive	C1,O26:H11	C1	Tree9	O26:H11	ST21	rST2264
DRR103627	stx1 positive	C1,O26:H11	C1	Tree9	O26:H11	ST21	rST2264
DRR103628	stx1 positive	C1,O26:H11	C1	Tree9	O26:H11	ST21	rST2274
DRR103629	stx1 positive	C1,O26:H11	C1	Tree9	O26:H11	ST21	rST2264
DRR103631	stx1 positive	C1,O26:H11	C1	Tree9	O26:H11	ST21	NA
DRR103632	stx1 and stx2 positive	C1,O26:H11	C1	Tree9	O26:H11	ST21	NA
DRR103633	stx1 positive	C1,O26:H11	C1	Tree9	O26:H11	ST21	rST2274
DRR103634	stx1 positive	C1,O26:H11	C1	Tree9	O26:H11	ST21	NA
DRR103635	stx1 positive	C1,O26:H11	C1	Tree9	O26:H11	ST21	rST2274
DRR103636	stx2 positive	C1,O26:H11	C1	Tree9	O26:H11	ST21	rST2264
DRR103637	stx1 positive	C1,O26:H11	C1	Tree9	O26:H11	ST21	rST2274
DRR103638	stx1 positive	C1,O26:H11	C1	Tree9	O26:H11	ST21	rST2274
DRR103639	stx1 positive	C1,O26:H11	C1	Tree9	O26:H11	ST1705	NA
DRR103640	stx1 positive	C1,O26:H11	C1	Tree9	O26:H11	ST21	NA
DRR103641	stx1 positive	C1,O26:H11	C1	Tree9	O26:H11	ST21	rST48409
DRR103642	stx1 positive	C1,O26:H11	C1	Tree9	O26:H11	ST21	rST2274
DRR103643	stx1 positive	C1,O26:H11	C1	Tree9	O26:H11	ST21	NA
DRR103644	stx1 positive	C1,O26:H11	C1	Tree9	O26:H11	NA	NA
DRR103645	stx1 positive	C1,O26:H11	C1	Tree9	O26:H11	ST1705	NA
DRR103646	stx1 positive	C1,O26:H11	C1	Tree9	O26:H11	ST21	NA
DRR103651	stx1 positive	C1,O26:H11	C1	Tree9	O26:H11	ST21	NA
DRR103655	stx1 positive	C1,O26:H11	C1	Tree9	O26:H11	ST21	rST2264
DRR103656	stx1 positive	C1,O26:H11	C1	Tree9	O26:H11	ST21	NA
DRR103657	stx1 positive	C1,O26:H11	C1	Tree9	O26:H11	ST21	NA
DRR103658	stx1 positive	C1,O26:H11	C1	Tree9	O26:H11	ST21	rST2264
DRR103659	stx1 positive	C1,O26:H11	C1	Tree9	O26:H11	ST21	NA
DRR103660	stx1 positive	C1,O26:H11	C1	Tree9	O26:H11	ST21	rST2264
DRR103661	stx1 positive	C1,O26:H11	C1	Tree9	O26:H11	ST21	rST2264
DRR103662	stx1 and stx2 positive	C1,O26:H11	C1	Tree9	O26:H11	ST21	rST64800
DRR103663	stx1 positive	C1,O26:H11	C1	Tree9	O26:H11	ST21	rST2264
DRR103664	stx1 positive	C1,O26:H11	C1	Tree9	O26:H11	ST21	NA
DRR103665	stx1 positive	C1,O26:H11	C1	Tree9	O26:H11	ST21	rST2264
DRR103667	stx1 positive	C1,O26:H11	C1	Tree9	O26:H11	ST21	NA
DRR103668	stx1 positive	C1,O26:H11	C1	Tree9	O26:H11	ST21	rST2264
DRR103669	stx1 positive	C1,O26:H11	C1	Tree9	O26:H11	ST21	rST2264
DRR103670	stx1 positive	C1,O26:H11	C1	Tree9	O26:H11	ST21	rST2264
DRR103671	stx1 positive	C1,O26:H11	C1	Tree9	O26:H11	ST21	rST2264
DRR103672	stx1 positive	C1,O26:H11	C1	Tree9	O26:H11	ST21	rST2264
DRR103673	stx1 positive	C1,O26:H11	C1	Tree9	O26:H11	ST21	NA
DRR103674	stx1 positive	C1,O26:H11	C1	Tree9	O26:H11	ST21	rST2264
DRR103677	stx1 positive	C1,O26:H11	C1	Tree9	O26:H11	ST21	rST2264
DRR103679	stx1 and stx2 positive	C1,O26:H11	C1	Tree9	O26:H11	ST21	rST64783
DRR103680	stx1 positive	C1,O26:H11	C1	Tree9	O26:H11	ST21	NA
DRR103681	stx1 positive	C1,O26:H11	C1	Tree9	O26:H11	ST21	NA
DRR103682	stx1 and stx2 positive	C1,O26:H11	C1	Tree9	O26:H11	ST21	rST2264
DRR103683	stx1 positive	C1,O26:H11	C1	Tree9	O26:H11	ST21	rST2264
DRR103684	stx1 positive	C1,O26:H11	C1	Tree9	O26:H11	ST21	rST2264
DRR103685	stx1 positive	C1,O26:H11	C1	Tree9	O26:H11	ST21	rST2264
DRR103686	stx1 positive	C1,O26:H11	C1	Tree9	O26:H11	ST21	NA
DRR103687	stx1 positive	C1,O26:H11	C1	Tree9	O26:H11	ST21	rST2264
DRR103688	stx1 positive	C1,O26:H11	C1	Tree9	O26:H11	ST21	NA
DRR103689	stx1 positive	C1,O26:H11	C1	Tree9	O26:H11	ST21	rST2264
DRR103690	stx1 positive	C1,O26:H11	C1	Tree9	O26:H11	ST21	rST2264
DRR103691	stx1 positive	C1,O26:H11	C1	Tree9	O26:H11	ST21	rST2264
DRR103692	stx1 positive	C1,O26:H11	C1	Tree9	O26:H11	ST21	NA
DRR103693	stx1 positive	C1,O26:H11	C1	Tree9	O26:H11	ST21	rST2264
DRR103694	stx1 positive	C1,O26:H11	C1	Tree9	O26:H11	ST21	rST2264
DRR103695	stx1 positive	C1,O26:H11	C1	Tree9	O26:H11	ST21	NA
DRR103696	stx1 positive	C1,O26:H11	C1	Tree9	O26:H11	ST21	rST2264
DRR103697	stx1 positive	C1,O26:H11	C1	Tree9	O26:H11	ST21	NA
DRR103698	stx1 positive	C1,O26:H11	C1	Tree9	O26:H11	ST21	rST2264
DRR103699	stx1 positive	C1,O26:H11	C1	Tree9	O26:H11	ST21	rST2264
DRR103700	stx1 positive	C1,O26:H11	C1	Tree9	O26:H11	ST21	NA
DRR103701	stx1 and stx2 positive	C1,O26:H11	C1	Tree9	O26:H11	ST21	rST2264
DRR103702	stx1 positive	C1,O26:H11	C1	Tree9	O26:H11	ST21	NA
DRR103703	stx1 positive	C1,O26:H11	C1	Tree9	O26:H11	ST21	NA
DRR103704	stx1 positive	C1,O26:H11	C1	Tree9	O26:H11	ST21	rST2264
DRR103705	stx1 positive	C1,O26:H11	C1	Tree9	O26:H11	ST21	rST2264
DRR103706	stx1 positive	C1,O26:H11	C1	Tree9	O26:H11	ST21	rST2264
DRR103707	stx1 positive	C1,O26:H11	C1	Tree9	O26:H11	ST21	rST2264
DRR103709	stx1 positive	C1,O26:H11	C1	Tree9	O26:H11	ST21	rST2264
DRR103710	stx1 positive	C1,O26:H11	C1	Tree9	O26:H11	ST21	rST2264
DRR103711	stx1 positive	C1,O26:H11	C1	Tree9	O26:H11	ST21	rST2264
DRR103712	stx1 positive	C1,O26:H11	C1	Tree9	O26:H11	ST21	NA
DRR103713	stx1 positive	C1,O26:H11	C1	Tree9	O26:H11	ST21	rST2264
DRR103714	stx1 positive	C1,O26:H11	C1	Tree9	O26:H11	ST21	rST2264
DRR103715	stx1 positive	C1,O26:H11	C1	Tree9	O26:H11	ST21	rST2264
DRR103716	stx1 positive	C1,O26:H11	C1	Tree9	O26:H11	ST21	NA
DRR103717	stx1 positive	C1,O26:H11	C1	Tree9	O26:H11	ST21	rST2264
DRR103718	stx1 positive	C1,O26:H11	C1	Tree9	O26:H11	ST21	NA
DRR103719	stx1 positive	C1,O26:H11	C1	Tree9	O26:H11	ST21	NA
DRR103720	stx1 positive	C1,O26:H11	C1	Tree9	O26:H11	ST21	rST2264
DRR103721	stx1 positive	C1,O26:H11	C1	Tree9	O26:H11	ST21	rST2264
DRR103722	stx1 positive	C1,O26:H11	C1	Tree9	O26:H11	ST21	rST2264
DRR103723	stx1 positive	C1,O26:H11	C1	Tree9	O26:H11	ST21	NA
DRR103724	stx1 positive	C1,O26:H11	C1	Tree9	O26:H11	ST21	rST2264
DRR111461	stx1 positive	O157:H7	O157:H7	Tree2	O157:H7	ST11	rST2103
DRR111462	stx1 positive	O157:H7	O157:H7	Tree2	O157:H7	ST11	rST2103
DRR111463	stx1 positive	O157:H7	O157:H7	Tree2	O157:H7	ST11	rST2103
DRR111464	stx1 positive	O157:H7	O157:H7	Tree2	O157:H7	ST11	rST2103
DRR111465	stx1 positive	O157:H7	O157:H7	Tree2	O157:H7	ST11	rST2103
DRR111466	stx1 positive	O157:H7	O157:H7	Tree2	O157:H7	ST11	rST2103
DRR111467	stx1 positive	O157:H7	O157:H7	Tree2	O157:H7	ST11	rST2103
DRR111468	stx1 positive	O157:H7	O157:H7	Tree2	O157:H7	ST11	rST2103
DRR111469	stx1 and stx2 positive	O157:H7	O157:H7	Tree2	O157:H7	ST11	rST2103
DRR111470	stx1 and stx2 positive	O157:H7	O157:H7	Tree2	O157:H7	ST11	rST2103
DRR111471	stx1 positive	O157:H7	O157:H7	Tree2	O157:H7	ST11	rST2103
DRR111472	stx1 positive	O157:H7	O157:H7	Tree2	O157:H7	ST11	rST2103
DRR147067	stx2 positive	C5	C5	Tree1	O121:H19	ST655	rST15635
DRR147068	stx2 positive	C5	C5	Tree1	O121:H19	ST655	rST15635
DRR147069	stx2 positive	C5	C5	Tree1	O121:H19	ST655	rST94230
DRR147070	stx2 positive	C5	C5	Tree1	O121:H19	ST655	rST15635
DRR147071	stx2 positive	C5	C5	Tree1	O121:H19	ST655	rST15635
DRR147072	stx2 positive	C5	C5	Tree1	O121:H19	ST655	rST15635
DRR147073	stx2 positive	C5	C5	Tree1	O121:H19	ST655	rST15635
DRR147074	stx2 positive	C5	C5	Tree1	O121:H19	ST655	rST15635
DRR147075	stx2 positive	C5	C5	Tree1	O121:H19	ST655	rST15635
DRR147076	stx2 positive	C5	C5	Tree1	O121:H19	ST655	rST15635
DRR147077	stx2 positive	C5	C5	Tree1	O121:H19	ST655	rST15635
DRR147078	stx2 positive	C5	C5	Tree1	O121:H19	ST655	rST15635
DRR147079	stx2 positive	C5	C5	Tree1	O121:H19	ST655	rST15635
DRR147080	stx2 positive	C5	C5	Tree1	O121:H19	ST655	rST15635
DRR147081	stx2 positive	C5	C5	Tree1	O121:H19	ST655	rST15635
DRR147082	stx2 positive	C5	C5	Tree1	O121:H19	ST655	rST15635
DRR149543	stx1 and stx2 positive	O157:H7	O157:H7	Tree2	O157:H7	ST11	NA
DRR149544	stx1 and stx2 positive	O157:H7	O157:H7	Tree2	O157:H7	ST11	NA
DRR149547	stx1 and stx2 positive	O157:H7	O157:H7	Tree2	O157:H7	ST11	NA
DRR149550	stx1 and stx2 positive	O157:H7	O157:H7	Tree2	O157:H7	ST11	NA
DRR149551	stx1 and stx2 positive	O157:H7	O157:H7	Tree2	O157:H7	ST11	NA
DRR149552	stx1 and stx2 positive	O157:H7	O157:H7	Tree2	O157:H7	ST11	NA
DRR149553	stx1 and stx2 positive	O157:H7	O157:H7	Tree2	O157:H7	ST11	NA
DRR149554	stx1 and stx2 positive	O157:H7	O157:H7	Tree2	O157:H7	ST11	NA
DRR149555	stx2 positive	O157:H7	O157:H7	Tree2	O157:H7	ST11	NA
DRR149556	stx1 and stx2 positive	O157:H7	O157:H7	Tree2	O157:H7	ST11	NA
DRR149557	stx1 positive	O157:H7	O157:H7	Tree2	O157:H7	ST11	NA
DRR149558	stx1 and stx2 positive	O157:H7	O157:H7	Tree2	O157:H7	ST11	NA
DRR149559	stx1 and stx2 positive	O157:H7	O157:H7	Tree2	O157:H7	ST11	NA
DRR149560	stx1 and stx2 positive	O157:H7	O157:H7	Tree2	O157:H7	ST11	NA
DRR149561	stx1 and stx2 positive	O157:H7	O157:H7	Tree2	O157:H7	ST11	NA
DRR149562	stx1 and stx2 positive	O157:H7	O157:H7	Tree2	O157:H7	ST11	NA
DRR149563	stx1 and stx2 positive	O157:H7	O157:H7	Tree2	O157:H7	ST11	NA
DRR149564	stx1 and stx2 positive	O157:H7	O157:H7	Tree2	O157:H7	ST11	NA
DRR149565	stx1 and stx2 positive	O157:H7	O157:H7	Tree2	O157:H7	ST11	NA
DRR149566	stx1 and stx2 positive	O157:H7	O157:H7	Tree2	O157:H7	ST11	NA
DRR149567	stx1 and stx2 positive	O157:H7	O157:H7	Tree2	O157:H7	ST11	NA
DRR149571	stx1 and stx2 positive	O157:H7	O157:H7	Tree2	O157:H7	ST11	NA
DRR149572	stx1 and stx2 positive	O157:H7	O157:H7	Tree2	O157:H7	ST11	NA
DRR149573	stx1 and stx2 positive	O157:H7	O157:H7	Tree2	O157:H7	ST11	NA
DRR149574	stx2 positive	O157:H7	O157:H7	Tree2	O157:H7	ST11	NA
DRR149575	stx1 and stx2 positive	O157:H7	O157:H7	Tree2	O157:H7	ST11	NA
DRR149579	stx1 and stx2 positive	O157:H7	O157:H7	Tree2	O157:H7	ST11	NA
DRR149580	stx1 and stx2 positive	O157:H7	O157:H7	Tree2	O157:H7	ST11	NA
DRR149581	stx1 and stx2 positive	O157:H7	O157:H7	Tree2	O157:H7	ST11	NA
DRR149582	stx1 and stx2 positive	O157:H7	O157:H7	Tree2	O157:H7	ST11	NA
DRR149583	stx1 positive	O157:H7	O157:H7	Tree2	O157:H7	ST11	NA
DRR149584	stx1 and stx2 positive	O157:H7	O157:H7	Tree2	O157:H7	ST11	NA
DRR149585	stx1 and stx2 positive	O157:H7	O157:H7	Tree2	O157:H7	ST11	NA
DRR149586	stx1 and stx2 positive	O157:H7	O157:H7	Tree2	O157:H7	ST11	NA
DRR149587	stx1 and stx2 positive	O157:H7	O157:H7	Tree2	O157:H7	ST11	NA
DRR149588	stx1 and stx2 positive	O157:H7	O157:H7	Tree2	O157:H7	ST11	NA
DRR149589	stx1 and stx2 positive	O157:H7	O157:H7	Tree2	O157:H7	ST11	NA
DRR149590	stx1 and stx2 positive	O157:H7	O157:H7	Tree2	O157:H7	ST11	NA
DRR149591	stx1 and stx2 positive	O157:H7	O157:H7	Tree2	O157:H7	ST11	NA
DRR149592	stx1 and stx2 positive	O157:H7	O157:H7	Tree2	O157:H7	ST11	NA
DRR149593	stx1 and stx2 positive	O157:H7	O157:H7	Tree2	O157:H7	ST11	NA
DRR149594	stx1 positive	O157:H7	O157:H7	Tree2	O157:H7	ST11	NA
DRR149595	stx1 and stx2 positive	O157:H7	O157:H7	Tree2	O157:H7	ST11	NA
DRR149596	stx1 and stx2 positive	O157:H7	O157:H7	Tree2	O157:H7	ST11	NA
DRR149597	stx1 and stx2 positive	O157:H7	O157:H7	Tree2	O157:H7	ST11	NA
DRR149598	stx1 and stx2 positive	O157:H7	O157:H7	Tree2	O157:H7	ST11	NA
DRR149599	stx1 and stx2 positive	O157:H7	O157:H7	Tree2	O157:H7	ST11	NA
DRR149600	stx1 and stx2 positive	O157:H7	O157:H7	Tree2	O157:H7	ST11	NA
DRR149601	stx1 and stx2 positive	O157:H7	O157:H7	Tree2	O157:H7	ST11	NA
DRR149602	stx1 and stx2 positive	O157:H7	O157:H7	Tree2	O157:H7	ST11	NA
DRR149603	stx1 and stx2 positive	O157:H7	O157:H7	Tree2	O157:H7	ST11	NA
DRR149604	stx1 and stx2 positive	O157:H7	O157:H7	Tree2	O157:H7	ST11	NA
DRR149605	stx1 and stx2 positive	O157:H7	O157:H7	Tree2	O157:H7	ST11	NA
DRR149606	stx1 and stx2 positive	O157:H7	O157:H7	Tree2	O157:H7	ST11	NA
DRR149607	stx1 and stx2 positive	O157:H7	O157:H7	Tree2	O157:H7	ST11	NA
DRR149608	stx1 and stx2 positive	O157:H7	O157:H7	Tree2	O157:H7	ST11	NA
DRR149609	stx1 and stx2 positive	O157:H7	O157:H7	Tree2	O157:H7	ST11	NA
DRR149610	stx1 and stx2 positive	O157:H7	O157:H7	Tree2	O157:H7	ST11	NA
DRR149611	stx1 and stx2 positive	O157:H7	O157:H7	Tree2	O157:H7	ST11	NA
DRR149612	stx1 and stx2 positive	O157:H7	O157:H7	Tree2	O157:H7	ST11	NA
DRR149613	stx1 and stx2 positive	O157:H7	O157:H7	Tree2	O157:H7	ST11	NA
DRR149614	stx1 and stx2 positive	O157:H7	O157:H7	Tree2	O157:H7	ST11	NA
DRR149615	stx1 and stx2 positive	O157:H7	O157:H7	Tree2	O157:H7	ST11	NA
DRR149616	stx2 positive	O157:H7	O157:H7	Tree2	O157:H7	ST11	NA
DRR149617	stx1 and stx2 positive	O157:H7	O157:H7	Tree2	O157:H7	ST11	NA
DRR149618	stx1 and stx2 positive	O157:H7	O157:H7	Tree2	O157:H7	ST11	NA
DRR149619	stx1 and stx2 positive	O157:H7	O157:H7	Tree2	O157:H7	ST11	NA
DRR149620	stx1 and stx2 positive	O157:H7	O157:H7	Tree2	O157:H7	ST11	NA
DRR149621	stx1 and stx2 positive	O157:H7	O157:H7	Tree2	O157:H7	ST11	NA
DRR149622	stx1 and stx2 positive	O157:H7	O157:H7	Tree2	O157:H7	ST11	NA
DRR149623	stx1 and stx2 positive	O157:H7	O157:H7	Tree2	O157:H7	ST11	NA
DRR149624	stx1 and stx2 positive	O157:H7	O157:H7	Tree2	O157:H7	ST11	NA
DRR149625	stx1 and stx2 positive	O157:H7	O157:H7	Tree2	O157:H7	ST11	NA
DRR149626	stx1 and stx2 positive	O157:H7	O157:H7	Tree2	O157:H7	ST11	NA
DRR149627	stx1 and stx2 positive	O157:H7	O157:H7	Tree2	O157:H7	ST11	NA
DRR149628	stx1 and stx2 positive	O157:H7	O157:H7	Tree2	O157:H7	ST11	NA
DRR149629	stx1 and stx2 positive	O157:H7	O157:H7	Tree2	O157:H7	ST11	NA
DRR149630	stx1 and stx2 positive	O157:H7	O157:H7	Tree2	O157:H7	ST11	NA
DRR149631	stx1 and stx2 positive	O157:H7	O157:H7	Tree2	O157:H7	ST11	NA
DRR149632	stx1 and stx2 positive	O157:H7	O157:H7	Tree2	O157:H7	ST11	NA
DRR149633	stx1 and stx2 positive	O157:H7	O157:H7	Tree2	O157:H7	ST11	NA
DRR149634	stx1 and stx2 positive	O157:H7	O157:H7	Tree2	O157:H7	ST11	NA
DRR149635	stx1 and stx2 positive	O157:H7	O157:H7	Tree2	O157:H7	ST11	NA
DRR149636	stx1 and stx2 positive	O157:H7	O157:H7	Tree2	O157:H7	ST11	NA
DRR149637	stx1 and stx2 positive	O157:H7	O157:H7	Tree2	O157:H7	ST11	NA
DRR149638	stx1 and stx2 positive	O157:H7	O157:H7	Tree2	O157:H7	ST11	NA
DRR149639	stx1 and stx2 positive	O157:H7	O157:H7	Tree2	O157:H7	ST11	NA
DRR149640	stx1 and stx2 positive	O157:H7	O157:H7	Tree2	O157:H7	ST11	NA
DRR149641	stx1 positive	O157:H7	O157:H7	Tree2	O157:H7	ST11	NA
DRR149642	stx1 positive	O157:H7	O157:H7	Tree2	O157:H7	ST11	NA
DRR149643	stx1 and stx2 positive	O157:H7	O157:H7	Tree2	O157:H7	ST11	NA
DRR149644	stx1 and stx2 positive	O157:H7	O157:H7	Tree2	O157:H7	ST11	NA
DRR149645	stx1 and stx2 positive	O157:H7	O157:H7	Tree2	O157:H7	ST11	NA
DRR149646	stx1 and stx2 positive	O157:H7	O157:H7	Tree2	O157:H7	ST11	NA
DRR149647	stx1 and stx2 positive	O157:H7	O157:H7	Tree2	O157:H7	ST11	NA
DRR149651	stx2 positive	O157:H7	O157:H7	Tree2	O157:H7	ST11	NA
DRR149652	stx1 and stx2 positive	O157:H7	O157:H7	Tree2	O157:H7	ST11	NA
DRR149653	stx2 positive	O157:H7	O157:H7	Tree2	O157:H7	ST11	NA
DRR149654	stx2 positive	O157:H7	O157:H7	Tree2	O157:H7	ST11	NA
DRR149655	stx1 and stx2 positive	O157:H7	O157:H7	Tree2	O157:H7	ST11	NA
DRR149656	stx1 and stx2 positive	O157:H7	O157:H7	Tree2	O157:H7	ST11	NA
DRR149657	stx1 and stx2 positive	O157:H7	O157:H7	Tree2	O157:H7	ST11	NA
DRR149658	stx1 and stx2 positive	O157:H7	O157:H7	Tree2	O157:H7	ST11	NA
DRR149659	stx1 and stx2 positive	O157:H7	O157:H7	Tree2	O157:H7	ST11	NA
DRR149660	stx1 and stx2 positive	O157:H7	O157:H7	Tree2	O157:H7	ST11	NA
DRR149661	stx1 and stx2 positive	O157:H7	O157:H7	Tree2	O157:H7	ST11	NA
DRR149662	stx1 and stx2 positive	O157:H7	O157:H7	Tree2	O157:H7	ST11	NA
DRR149663	stx1 and stx2 positive	O157:H7	O157:H7	Tree2	O157:H7	ST11	NA
DRR149664	stx1 and stx2 positive	O157:H7	O157:H7	Tree2	O157:H7	ST11	NA
DRR149665	stx1 positive	O157:H7	O157:H7	Tree2	O157:H7	ST11	NA
DRR149666	stx1 and stx2 positive	O157:H7	O157:H7	Tree2	O157:H7	ST11	NA
DRR149667	stx1 and stx2 positive	O157:H7	O157:H7	Tree2	O157:H7	ST11	NA
DRR149668	stx1 and stx2 positive	O157:H7	O157:H7	Tree2	O157:H7	ST11	NA
DRR149669	stx1 and stx2 positive	O157:H7	O157:H7	Tree2	O157:H7	ST11	NA
DRR149670	stx1 and stx2 positive	O157:H7	O157:H7	Tree2	O157:H7	ST11	NA
DRR149671	stx1 and stx2 positive	O157:H7	O157:H7	Tree2	O157:H7	ST11	NA
DRR149672	stx1 and stx2 positive	O157:H7	O157:H7	Tree2	O157:H7	ST11	NA
DRR149673	stx1 and stx2 positive	O157:H7	O157:H7	Tree2	O157:H7	ST11	NA
DRR149674	stx1 and stx2 positive	O157:H7	O157:H7	Tree2	O157:H7	ST11	NA
DRR149675	stx1 and stx2 positive	O157:H7	O157:H7	Tree2	O157:H7	ST11	NA
DRR149676	stx1 and stx2 positive	O157:H7	O157:H7	Tree2	O157:H7	ST11	NA
DRR149677	stx1 and stx2 positive	O157:H7	O157:H7	Tree2	O157:H7	ST11	NA
DRR149678	stx1 and stx2 positive	O157:H7	O157:H7	Tree2	O157:H7	ST11	NA
DRR149679	stx1 and stx2 positive	O157:H7	O157:H7	Tree2	O157:H7	ST11	NA
DRR149680	stx1 and stx2 positive	O157:H7	O157:H7	Tree2	O157:H7	ST11	NA
DRR149681	stx1 and stx2 positive	O157:H7	O157:H7	Tree2	O157:H7	ST11	NA
DRR149682	stx1 and stx2 positive	O157:H7	O157:H7	Tree2	O157:H7	ST11	NA
DRR149683	stx1 and stx2 positive	O157:H7	O157:H7	Tree2	O157:H7	ST11	NA
DRR149684	stx1 and stx2 positive	O157:H7	O157:H7	Tree2	O157:H7	ST11	NA
DRR149685	stx1 and stx2 positive	O157:H7	O157:H7	Tree2	O157:H7	ST11	NA
DRR149686	stx1 and stx2 positive	O157:H7	O157:H7	Tree2	O157:H7	ST11	NA
DRR149687	stx1 and stx2 positive	O157:H7	O157:H7	Tree2	O157:H7	ST11	NA
DRR149688	stx1 and stx2 positive	O157:H7	O157:H7	Tree2	O157:H7	ST11	NA
DRR149689	stx1 and stx2 positive	O157:H7	O157:H7	Tree2	O157:H7	ST11	NA
DRR149690	stx1 and stx2 positive	O157:H7	O157:H7	Tree2	O157:H7	ST11	NA
DRR149691	stx1 and stx2 positive	O157:H7	O157:H7	Tree2	O157:H7	ST11	NA
DRR149692	stx1 and stx2 positive	O157:H7	O157:H7	Tree2	O157:H7	ST11	NA
DRR149693	stx1 and stx2 positive	O157:H7	O157:H7	Tree2	O157:H7	ST11	NA
DRR149694	stx1 and stx2 positive	O157:H7	O157:H7	Tree2	O157:H7	ST11	NA
DRR149695	stx1 and stx2 positive	O157:H7	O157:H7	Tree2	O157:H7	ST11	NA
DRR149696	stx2 positive	O157:H7	O157:H7	Tree2	O157:H7	ST11	NA
DRR149697	stx1 and stx2 positive	O157:H7	O157:H7	Tree2	O157:H7	ST11	NA
DRR149701	stx2 positive	O157:H7	O157:H7	Tree2	O157:H7	ST11	NA
DRR149702	stx1 and stx2 positive	O157:H7	O157:H7	Tree2	O157:H7	ST11	NA
DRR149704	stx1 and stx2 positive	O157:H7	O157:H7	Tree2	O157:H7	ST11	NA
DRR149707	stx1 and stx2 positive	O157:H7	O157:H7	Tree2	O157:H7	ST11	NA
DRR149708	stx2 positive	O157:H7	O157:H7	Tree2	O157:H7	ST11	NA
DRR149709	stx2 positive	O157:H7	O157:H7	Tree2	O157:H7	ST11	NA
DRR149710	stx1 and stx2 positive	O157:H7	O157:H7	Tree2	O157:H7	ST11	NA
DRR149711	stx1 and stx2 positive	O157:H7	O157:H7	Tree2	O157:H7	ST11	NA
DRR149712	stx1 and stx2 positive	O157:H7	O157:H7	Tree2	O157:H7	ST11	NA
DRR149713	stx1 and stx2 positive	O157:H7	O157:H7	Tree2	O157:H7	ST11	NA
DRR149714	stx1 and stx2 positive	O157:H7	O157:H7	Tree2	O157:H7	ST11	NA
DRR149715	stx1 and stx2 positive	O157:H7	O157:H7	Tree2	O157:H7	ST11	NA
DRR149716	stx1 and stx2 positive	O157:H7	O157:H7	Tree2	O157:H7	ST11	NA
DRR149717	stx1 and stx2 positive	O157:H7	O157:H7	Tree2	O157:H7	ST11	NA
DRR149718	stx1 and stx2 positive	O157:H7	O157:H7	Tree2	O157:H7	ST11	NA
DRR149719	stx1 and stx2 positive	O157:H7	O157:H7	Tree2	O157:H7	ST11	NA
DRR149720	stx2 positive	O157:H7	O157:H7	Tree2	O157:H7	ST11	NA
DRR149722	stx1 and stx2 positive	O157:H7	O157:H7	Tree2	O157:H7	ST11	NA
DRR149723	stx1 and stx2 positive	O157:H7	O157:H7	Tree2	O157:H7	ST11	NA
DRR149724	stx1 and stx2 positive	O157:H7	O157:H7	Tree2	O157:H7	ST11	NA
DRR149725	stx1 and stx2 positive	O157:H7	O157:H7	Tree2	O157:H7	ST11	NA
DRR149727	stx1 and stx2 positive	O157:H7	O157:H7	Tree2	O157:H7	ST11	NA
DRR149728	stx1 and stx2 positive	O157:H7	O157:H7	Tree2	O157:H7	ST11	NA
DRR149729	stx1 and stx2 positive	O157:H7	O157:H7	Tree2	O157:H7	ST11	NA
DRR149730	stx1 positive	O157:H7	O157:H7	Tree2	O157:H7	ST11	NA
DRR149731	stx1 and stx2 positive	O157:H7	O157:H7	Tree2	O157:H7	ST11	NA
DRR149732	stx1 and stx2 positive	O157:H7	O157:H7	Tree2	O157:H7	ST11	NA
DRR149733	stx1 and stx2 positive	O157:H7	O157:H7	Tree2	O157:H7	ST11	NA
DRR149734	stx1 and stx2 positive	O157:H7	O157:H7	Tree2	O157:H7	ST11	NA
DRR149735	stx1 and stx2 positive	O157:H7	O157:H7	Tree2	O157:H7	ST11	NA
DRR149736	stx1 and stx2 positive	O157:H7	O157:H7	Tree2	O157:H7	ST11	NA
DRR149737	stx1 and stx2 positive	O157:H7	O157:H7	Tree2	O157:H7	ST11	NA
DRR149738	stx1 and stx2 positive	O157:H7	O157:H7	Tree2	O157:H7	ST11	NA
DRR149739	stx1 and stx2 positive	O157:H7	O157:H7	Tree2	O157:H7	ST11	NA
DRR149740	stx1 and stx2 positive	O157:H7	O157:H7	Tree2	O157:H7	ST11	NA
DRR149741	stx1 and stx2 positive	O157:H7	O157:H7	Tree2	O157:H7	ST11	NA
DRR149742	stx1 and stx2 positive	O157:H7	O157:H7	Tree2	O157:H7	ST11	NA
DRR149743	stx1 and stx2 positive	O157:H7	O157:H7	Tree2	O157:H7	ST11	NA
DRR149744	stx1 and stx2 positive	O157:H7	O157:H7	Tree2	O157:H7	ST11	NA
DRR149745	stx1 and stx2 positive	O157:H7	O157:H7	Tree2	O157:H7	ST11	NA
DRR149746	stx1 and stx2 positive	O157:H7	O157:H7	Tree2	O157:H7	ST11	NA
DRR149747	stx1 and stx2 positive	O157:H7	O157:H7	Tree2	O157:H7	ST11	NA
DRR149748	stx2 positive	O157:H7	O157:H7	Tree2	O157:H7	ST11	NA
DRR149749	stx2 positive	O157:H7	O157:H7	Tree2	O157:H7	ST11	NA
DRR149750	stx2 positive	O157:H7	O157:H7	Tree2	O157:H7	ST11	NA
DRR149751	stx2 positive	O157:H7	O157:H7	Tree2	O157:H7	ST11	NA
DRR149752	stx1 and stx2 positive	O157:H7	O157:H7	Tree2	O157:H7	ST11	NA
DRR149753	stx1 and stx2 positive	O157:H7	O157:H7	Tree2	O157:H7	ST11	NA
DRR149754	stx2 positive	O157:H7	O157:H7	Tree2	O157:H7	ST11	NA
DRR149755	stx2 positive	O157:H7	O157:H7	Tree2	O157:H7	ST11	NA
DRR149756	stx2 positive	O157:H7	O157:H7	Tree2	O157:H7	ST11	NA
DRR149757	stx1 and stx2 positive	O157:H7	O157:H7	Tree2	H7	ST11	NA
DRR149758	stx2 positive	O157:H7	O157:H7	Tree2	O157:H7	ST11	NA
DRR149759	stx2 positive	O157:H7	O157:H7	Tree2	O157:H7	ST11	NA
DRR149760	stx2 positive	O157:H7	O157:H7	Tree2	O157:H7	ST11	NA
DRR149761	stx2 positive	O157:H7	O157:H7	Tree2	O157:H7	ST11	NA
DRR149762	stx2 positive	O157:H7	O157:H7	Tree2	O157:H7	ST11	NA
DRR149763	stx2 positive	O157:H7	O157:H7	Tree2	O157:H7	ST11	NA
DRR149764	stx2 positive	O157:H7	O157:H7	Tree2	O157:H7	ST11	NA
DRR149765	stx2 positive	O157:H7	O157:H7	Tree2	O157:H7	ST11	NA
DRR149766	stx2 positive	O157:H7	O157:H7	Tree2	O157:H7	ST11	NA
DRR149768	stx2 positive	O157:H7	O157:H7	Tree2	O157:H7	ST11	NA
DRR149769	stx2 positive	O157:H7	O157:H7	Tree2	O157:H7	ST11	NA
DRR149770	stx2 positive	O157:H7	O157:H7	Tree2	O157:H7	ST11	NA
DRR149771	stx2 positive	O157:H7	O157:H7	Tree2	O157:H7	ST11	NA
DRR149772	stx2 positive	O157:H7	O157:H7	Tree2	O157:H7	ST11	NA
DRR149773	stx2 positive	O157:H7	O157:H7	Tree2	O157:H7	ST11	NA
DRR149774	stx2 positive	O157:H7	O157:H7	Tree2	O157:H7	ST11	NA
DRR149775	stx2 positive	O157:H7	O157:H7	Tree2	O157:H7	ST11	NA
DRR149776	stx2 positive	O157:H7	O157:H7	Tree2	O157:H7	ST11	NA
DRR149777	stx1 and stx2 positive	O157:H7	O157:H7	Tree2	O157:H7	ST11	NA
DRR149778	stx2 positive	O157:H7	O157:H7	Tree2	O157:H7	ST11	NA
DRR149779	stx2 positive	O157:H7	O157:H7	Tree2	O157:H7	ST11	NA
DRR149780	stx2 positive	O157:H7	O157:H7	Tree2	O157:H7	ST11	NA
DRR149781	stx2 positive	O157:H7	O157:H7	Tree2	O157:H7	ST11	NA
DRR149782	stx1 and stx2 positive	O157:H7	O157:H7	Tree2	O157:H7	ST11	NA
DRR149783	stx1 and stx2 positive	O157:H7	O157:H7	Tree2	O157:H7	ST11	NA
DRR149784	stx2 positive	O157:H7	O157:H7	Tree2	O157:H7	ST11	NA
DRR149785	stx1 and stx2 positive	O157:H7	O157:H7	Tree2	O157:H7	ST11	NA
DRR149786	stx1 and stx2 positive	O157:H7	O157:H7	Tree2	O157:H7	ST11	NA
DRR149787	stx2 positive	O157:H7	O157:H7	Tree2	O157:H7	ST11	NA
DRR149788	stx2 positive	O157:H7	O157:H7	Tree2	O157:H7	ST11	NA
DRR149789	stx2 positive	O157:H7	O157:H7	Tree2	O157:H7	ST11	NA
DRR149790	stx2 positive	O157:H7	O157:H7	Tree2	O157:H7	ST11	NA
DRR149791	stx2 positive	O157:H7	O157:H7	Tree2	O157:H7	ST11	NA
DRR149792	stx2 positive	O157:H7	O157:H7	Tree2	O157:H7	ST11	NA
DRR149793	stx2 positive	O157:H7	O157:H7	Tree2	O157:H7	ST11	NA
DRR149794	stx2 positive	O157:H7	O157:H7	Tree2	O157:H7	ST11	NA
DRR149795	stx2 positive	O157:H7	O157:H7	Tree2	O157:H7	ST11	NA
DRR149796	stx2 positive	O157:H7	O157:H7	Tree2	O157:H7	ST11	NA
DRR149797	stx2 positive	O157:H7	O157:H7	Tree2	O157:H7	ST11	NA
DRR149798	stx2 positive	O157:H7	O157:H7	Tree2	O157:H7	ST11	NA
DRR149799	stx2 positive	O157:H7	O157:H7	Tree2	O157:H7	ST11	NA
DRR149800	stx2 positive	O157:H7	O157:H7	Tree2	O157:H7	ST11	NA
DRR149801	stx2 positive	O157:H7	O157:H7	Tree2	O157:H7	ST11	NA
DRR149802	stx2 positive	O157:H7	O157:H7	Tree2	O157:H7	ST11	NA
DRR149803	stx2 positive	O157:H7	O157:H7	Tree2	O157:H7	ST11	NA
DRR149804	stx2 positive	O157:H7	O157:H7	Tree2	O157:H7	ST11	NA
DRR149805	stx2 positive	O157:H7	O157:H7	Tree2	O157:H7	ST11	NA
DRR149806	stx2 positive	O157:H7	O157:H7	Tree2	O157:H7	ST11	NA
DRR149807	stx2 positive	O157:H7	O157:H7	Tree2	O157:H7	ST11	NA
DRR149808	stx2 positive	O157:H7	O157:H7	Tree2	O157:H7	ST11	NA
DRR149809	stx2 positive	O157:H7	O157:H7	Tree2	O157:H7	ST11	NA
DRR149810	stx1 and stx2 positive	O157:H7	O157:H7	Tree2	O157:H7	ST11	NA
DRR149811	stx1 and stx2 positive	O157:H7	O157:H7	Tree2	O157:H7	ST11	NA
DRR149812	stx2 positive	O157:H7	O157:H7	Tree2	O157:H7	ST11	NA
DRR149813	stx2 positive	O157:H7	O157:H7	Tree2	O157:H7	ST11	NA
DRR149814	stx2 positive	O157:H7	O157:H7	Tree2	O157:H7	ST11	NA
DRR149815	stx2 positive	O157:H7	O157:H7	Tree2	O157:H7	ST11	NA
DRR149816	stx1 and stx2 positive	O157:H7	O157:H7	Tree2	O157:H7	ST11	NA
DRR149817	stx2 positive	O157:H7	O157:H7	Tree2	O157:H7	ST11	NA
DRR149818	stx2 positive	O157:H7	O157:H7	Tree2	O157:H7	ST11	NA
DRR149819	stx1 and stx2 positive	O157:H7	O157:H7	Tree2	O157:H7	ST11	NA
DRR149820	stx2 positive	O157:H7	O157:H7	Tree2	O157:H7	ST11	NA
DRR149821	stx2 positive	O157:H7	O157:H7	Tree2	O157:H7	ST11	NA
DRR149822	stx2 positive	O157:H7	O157:H7	Tree2	O157:H7	ST11	NA
DRR149823	stx2 positive	O157:H7	O157:H7	Tree2	O157:H7	ST11	NA
DRR149824	stx1 and stx2 positive	O157:H7	O157:H7	Tree2	O157:H7	ST11	NA
DRR149825	stx1 and stx2 positive	O157:H7	O157:H7	Tree2	O157:H7	ST11	NA
DRR149826	stx2 positive	O157:H7	O157:H7	Tree2	O157:H7	ST11	NA
DRR149827	stx2 positive	O157:H7	O157:H7	Tree2	O157:H7	ST11	NA
DRR149828	stx2 positive	O157:H7	O157:H7	Tree2	O157:H7	ST11	NA
DRR149829	stx2 positive	O157:H7	O157:H7	Tree2	O157:H7	ST11	NA
DRR149830	stx2 positive	O157:H7	O157:H7	Tree2	O157:H7	ST11	NA
DRR149831	stx2 positive	O157:H7	O157:H7	Tree2	O157:H7	ST11	NA
DRR149832	stx2 positive	O157:H7	O157:H7	Tree2	O157:H7	ST11	NA
DRR149833	stx2 positive	O157:H7	O157:H7	Tree2	O157:H7	ST11	NA
DRR149834	stx2 positive	O157:H7	O157:H7	Tree2	O157:H7	ST11	NA
DRR149835	stx2 positive	O157:H7	O157:H7	Tree2	O157:H7	ST11	NA
DRR149836	stx1 and stx2 positive	O157:H7	O157:H7	Tree2	O157:H7	ST11	NA
DRR149837	stx2 positive	O157:H7	O157:H7	Tree2	O157:H7	ST11	NA
DRR149838	stx1 and stx2 positive	O157:H7	O157:H7	Tree2	O157:H7	ST11	NA
DRR149839	stx2 positive	O157:H7	O157:H7	Tree2	O157:H7	ST11	NA
DRR149840	stx2 positive	O157:H7	O157:H7	Tree2	O157:H7	ST11	NA
DRR149841	stx2 positive	O157:H7	O157:H7	Tree2	O157:H7	ST11	NA
DRR149842	stx2 positive	O157:H7	O157:H7	Tree2	O157:H7	ST11	NA
DRR149843	stx2 positive	O157:H7	O157:H7	Tree2	O157:H7	ST11	NA
DRR149844	stx2 positive	O157:H7	O157:H7	Tree2	O157:H7	ST11	NA
DRR149845	stx2 positive	O157:H7	O157:H7	Tree2	O157:H7	ST11	NA
DRR149846	stx2 positive	O157:H7	O157:H7	Tree2	O157:H7	ST11	NA
DRR149847	stx2 positive	O157:H7	O157:H7	Tree2	O157:H7	ST11	NA
DRR149848	stx2 positive	O157:H7	O157:H7	Tree2	O157:H7	ST11	NA
DRR149849	stx2 positive	O157:H7	O157:H7	Tree2	O157:H7	ST11	NA
DRR149850	stx2 positive	O157:H7	O157:H7	Tree2	O157:H7	ST11	NA
DRR149851	stx2 positive	O157:H7	O157:H7	Tree2	O157:H7	ST11	NA
DRR149852	stx2 positive	O157:H7	O157:H7	Tree2	O157:H7	ST11	NA
DRR149853	stx1 and stx2 positive	O157:H7	O157:H7	Tree2	H7	ST11	NA
DRR149854	stx2 positive	O157:H7	O157:H7	Tree2	O157:H7	ST11	NA
DRR149855	stx2 positive	O157:H7	O157:H7	Tree2	O157:H7	ST11	NA
DRR149856	stx2 positive	O157:H7	O157:H7	Tree2	O157:H7	ST11	NA
DRR149857	stx2 positive	O157:H7	O157:H7	Tree2	O157:H7	ST11	NA
DRR149858	stx2 positive	O157:H7	O157:H7	Tree2	O157:H7	ST11	NA
DRR149859	stx2 positive	O157:H7	O157:H7	Tree2	O157:H7	ST11	NA
DRR149860	stx2 positive	O157:H7	O157:H7	Tree2	O157:H7	ST11	NA
DRR149861	stx2 positive	O157:H7	O157:H7	Tree2	O157:H7	ST11	NA
DRR149862	stx2 positive	O157:H7	O157:H7	Tree2	O157:H7	ST11	NA
DRR149863	stx2 positive	O157:H7	O157:H7	Tree2	O157:H7	ST11	NA
DRR149864	stx2 positive	O157:H7	O157:H7	Tree2	O157:H7	ST11	NA
DRR149865	stx2 positive	O157:H7	O157:H7	Tree2	O157:H7	ST11	NA
DRR149866	stx2 positive	O157:H7	O157:H7	Tree2	O157:H7	ST11	NA
DRR149867	stx2 positive	O157:H7	O157:H7	Tree2	O157:H7	ST11	NA
DRR149868	stx2 positive	O157:H7	O157:H7	Tree2	O157:H7	ST11	NA
DRR149869	stx2 positive	O157:H7	O157:H7	Tree2	O157:H7	ST11	NA
DRR149870	stx2 positive	O157:H7	O157:H7	Tree2	O157:H7	ST11	NA
DRR149871	stx2 positive	O157:H7	O157:H7	Tree2	O157:H7	ST11	NA
DRR149872	stx1 and stx2 positive	O157:H7	O157:H7	Tree2	O157:H7	ST11	NA
DRR149873	stx2 positive	O157:H7	O157:H7	Tree2	O157:H7	ST11	NA
DRR149874	stx1 and stx2 positive	O157:H7	O157:H7	Tree2	O157:H7	ST11	NA
DRR149875	stx2 positive	O157:H7	O157:H7	Tree2	O157:H7	ST11	NA
DRR149876	stx2 positive	O157:H7	O157:H7	Tree2	O157:H7	ST11	NA
DRR149877	stx2 positive	O157:H7	O157:H7	Tree2	O157:H7	ST11	NA
DRR149878	stx1 and stx2 positive	O157:H7	O157:H7	Tree2	O157:H7	ST11	NA
DRR149879	stx2 positive	O157:H7	O157:H7	Tree2	O157:H7	ST11	NA
DRR149880	stx2 positive	O157:H7	O157:H7	Tree2	O157:H7	ST11	NA
DRR149881	stx2 positive	O157:H7	O157:H7	Tree2	O157:H7	ST11	NA
DRR149882	stx2 positive	O157:H7	O157:H7	Tree2	O157:H7	ST11	NA
DRR149883	stx2 positive	O157:H7	O157:H7	Tree2	O157:H7	ST11	NA
DRR149884	stx2 positive	O157:H7	O157:H7	Tree2	O157:H7	ST11	NA
DRR149885	stx2 positive	O157:H7	O157:H7	Tree2	O157:H7	ST11	NA
DRR149886	stx2 positive	O157:H7	O157:H7	Tree2	O157:H7	ST11	NA
DRR149887	stx2 positive	O157:H7	O157:H7	Tree2	O157:H7	ST11	NA
DRR149888	stx2 positive	O157:H7	O157:H7	Tree2	O157:H7	ST11	NA
DRR149889	stx2 positive	O157:H7	O157:H7	Tree2	O157:H7	ST11	NA
DRR149890	stx2 positive	O157:H7	O157:H7	Tree2	O157:H7	ST11	NA
DRR149891	stx2 positive	O157:H7	O157:H7	Tree2	O157:H7	ST11	NA
DRR149892	stx2 positive	O157:H7	O157:H7	Tree2	O157:H7	ST11	NA
DRR149893	stx2 positive	O157:H7	O157:H7	Tree2	O157:H7	ST11	NA
DRR149894	stx2 positive	O157:H7	O157:H7	Tree2	O157:H7	ST11	NA
DRR149895	stx2 positive	O157:H7	O157:H7	Tree2	O157:H7	ST11	NA
DRR149896	stx2 positive	O157:H7	O157:H7	Tree2	O157:H7	ST11	NA
DRR149897	stx2 positive	O157:H7	O157:H7	Tree2	O157:H7	ST11	NA
DRR149898	stx2 positive	O157:H7	O157:H7	Tree2	O157:H7	ST11	NA
DRR149899	stx2 positive	O157:H7	O157:H7	Tree2	O157:H7	ST11	NA
DRR149900	stx2 positive	O157:H7	O157:H7	Tree2	O157:H7	ST11	NA
DRR149901	stx2 positive	O157:H7	O157:H7	Tree2	O157:H7	ST11	NA
DRR149902	stx2 positive	O157:H7	O157:H7	Tree2	O157:H7	ST11	NA
DRR149903	stx2 positive	O157:H7	O157:H7	Tree2	O157:H7	ST11	NA
DRR149904	stx2 positive	O157:H7	O157:H7	Tree2	O157:H7	ST11	NA
DRR149905	stx2 positive	O157:H7	O157:H7	Tree2	O157:H7	ST11	NA
DRR149906	stx2 positive	O157:H7	O157:H7	Tree2	O157:H7	ST11	NA
DRR149907	stx2 positive	O157:H7	O157:H7	Tree2	O157:H7	ST11	NA
DRR149908	stx1 and stx2 positive	O157:H7	O157:H7	Tree2	O157:H7	ST11	NA
DRR149909	stx2 positive	O157:H7	O157:H7	Tree2	O157:H7	ST11	NA
DRR149910	stx2 positive	O157:H7	O157:H7	Tree2	O157:H7	ST11	NA
DRR149911	stx2 positive	O157:H7	O157:H7	Tree2	O157:H7	ST11	NA
DRR159793	stx2 positive	AM1	AM1	Tree5	O15:H16	ST325	NA
DRR159818	stx1 and stx2 positive	O157:H7	O157:H7	Tree2	O157:H7	ST11	NA
DRR159828	stx2 positive	AM1	AM1	Tree5	O15:H16	ST325	NA
DRR159906	stx1 positive	C12	C12	Tree10	O76:H19	ST675	NA
DRR159908	stx1 positive	Non assignment	Non assignment	Tree1	O121:H15	ST5289	NA
DRR159910	stx2 positive	B1M43	B1M43	Tree11	O174:H21	ST677	NA
DRR159912	stx2 positive	C4	C4	Tree1	O177:H25	ST342	NA
DRR171232	stx1 and stx2 positive	O157:H7	O157:H7	Tree2	O157:H7	ST11	NA
DRR171233	stx1 and stx2 positive	O157:H7	O157:H7	Tree2	O157:H7	ST11	NA
DRR171243	stx1 and stx2 positive	O157:H7	O157:H7	Tree2	O157:H7	ST11	NA
DRR178136	stx2 positive	C6	C6	Tree2	O145:H28	ST32	NA
DRR178138	stx1 positive	C6	C6	Tree2	O145:H28	ST32	rST30198
DRR178139	stx1 positive	C6	C6	Tree2	O145:H28	ST32	rST30198
DRR178141	stx1 positive	C6	C6	Tree2	O145:H28	ST32	rST30198
DRR178142	stx1 positive	C6	C6	Tree2	O145:H28	ST32	rST1534
DRR178143	stx2 positive	C6	C6	Tree2	O145:H28	ST32	rST1534
DRR178144	stx2 positive	C6	C6	Tree2	O145:H28	ST32	rST1534
DRR178145	stx2 positive	C6	C6	Tree2	O145:H28	ST32	rST1534
DRR178146	stx1 positive	C6	C6	Tree2	O145:H28	ST32	rST1534
DRR178148	stx2 positive	C6	C6	Tree2	O145:H28	ST32	rST29908
DRR178149	stx2 positive	C6	C6	Tree2	O145:H28	ST32	rST29908
DRR178150	stx1 positive	C6	C6	Tree2	O145:H28	ST32	rST30198
DRR178152	stx2 positive	C6	C6	Tree2	O145:H28	ST32	rST1534
DRR178153	stx1 positive	C6	C6	Tree2	O145:H28	ST32	rST1534
DRR178154	stx2 positive	C6	C6	Tree2	O145:H28	ST32	rST29908
DRR178155	stx2 positive	C6	C6	Tree2	O145:H28	ST32	rST1534
DRR178156	stx2 positive	C6	C6	Tree2	O145:H28	ST32	rST1534
DRR178157	stx2 positive	C6	C6	Tree2	O145:H28	ST32	rST1534
DRR178158	stx1 and stx2 positive	C6	C6	Tree2	O145:H28	ST32	rST1534
DRR178159	stx2 positive	C6	C6	Tree2	O145:H28	ST32	rST1534
DRR178160	stx2 positive	C6	C6	Tree2	O145:H28	ST32	rST1534
DRR178161	stx2 positive	C6	C6	Tree2	O145:H28	ST32	rST1534
DRR178162	stx1 positive	C6	C6	Tree2	O145:H28	ST32	rST30198
DRR178163	stx2 positive	C6	C6	Tree2	O145:H28	ST32	rST1534
DRR178164	stx2 positive	C6	C6	Tree2	O145:H28	ST32	rST1534
DRR178166	stx2 positive	C6	C6	Tree2	O145:H28	ST32	rST29908
DRR178167	stx1 positive	C6	C6	Tree2	O145:H28	ST32	rST30198
DRR178168	stx2 positive	C6	C6	Tree2	O145:H28	ST32	rST1534
DRR178169	stx1 positive	C6	C6	Tree2	O145:H28	ST32	rST1534
DRR178170	stx2 positive	C6	C6	Tree2	O145:H28	ST32	rST1534
DRR178171	stx2 positive	C6	C6	Tree2	O145:H28	ST32	rST1534
DRR178172	stx2 positive	C6	C6	Tree2	O145:H28	ST32	rST1534
DRR178173	stx1 positive	C6	C6	Tree2	O145:H28	ST32	rST30198
DRR178174	stx2 positive	C6	C6	Tree2	O145:H28	ST32	rST1534
DRR178175	stx1 positive	C6	C6	Tree2	O145:H28	ST32	rST1534
DRR178176	stx1 and stx2 positive	C6	C6	Tree2	O145:H28	ST32	rST1534
DRR178177	stx1 positive	C6	C6	Tree2	O145:H28	ST32	rST1534
DRR178178	stx2 positive	C6	C6	Tree2	O145:H28	ST32	rST1534
DRR178179	stx2 positive	C6	C6	Tree2	O145:H28	ST32	rST1534
DRR178180	stx2 positive	C6	C6	Tree2	O145:H28	ST32	rST1534
DRR178181	stx2 positive	C6	C6	Tree2	O145:H28	ST32	rST1534
DRR178182	stx1 positive	C6	C6	Tree2	O145:H28	ST32	rST1534
DRR178183	stx1 and stx2 positive	C6	C6	Tree2	O145:H28	ST32	rST1534
DRR178184	stx2 positive	C6	C6	Tree2	H28	ST32	rST1534
DRR178185	stx2 positive	C6	C6	Tree2	H28	ST32	rST1534
DRR178187	stx2 positive	C6	C6	Tree2	H28	ST32	rST1534
DRR178188	stx2 positive	C6	C6	Tree2	H28	ST32	rST1534
DRR178189	stx1 positive	C6	C6	Tree2	O145:H28	ST32	rST30198
DRR178191	stx2 positive	C6	C6	Tree2	H28	ST32	rST1534
DRR178192	stx2 positive	C6	C6	Tree2	O145:H28	ST32	rST1534
DRR178193	stx2 positive	C6	C6	Tree2	H28	ST32	rST1534
DRR178194	stx1 positive	C6	C6	Tree2	H28	ST32	rST1534
DRR178195	stx1 and stx2 positive	C6	C6	Tree2	H28	ST32	rST1534
DRR178198	stx2 positive	C6	C6	Tree2	H28	ST32	rST1534
DRR178199	stx1 positive	C6	C6	Tree2	H28	ST32	rST30198
DRR178200	stx2 positive	C6	C6	Tree2	H28	ST32	rST1534
DRR178201	stx1 positive	C6	C6	Tree2	H28	ST32	rST30198
DRR178202	stx1 and stx2 positive	C6	C6	Tree2	O145:H28	ST32	rST30198
DRR178203	stx1 positive	C6	C6	Tree2	O145:H28	ST32	rST1534
DRR178204	stx2 positive	C6	C6	Tree2	O145:H28	ST32	rST1534
DRR178205	stx2 positive	C6	C6	Tree2	O145:H28	ST32	rST1534
DRR178206	stx2 positive	C6	C6	Tree2	O145:H28	ST32	rST1534
DRR178207	stx1 positive	C6	C6	Tree2	O145:H28	ST32	NA
DRR178208	stx1 positive	C6	C6	Tree2	O145:H28	ST32	rST1534
DRR178209	stx1 and stx2 positive	C6	C6	Tree2	O145:H28	ST32	rST1534
DRR178210	stx2 positive	C6	C6	Tree2	H28	ST32	rST127031
DRR178211	stx1 and stx2 positive	C6	C6	Tree2	H28	ST32	rST127032
DRR178212	stx2 positive	C6	C6	Tree2	H28	ST32	rST127083
DRR178213	stx1 and stx2 positive	C6	C6	Tree2	H28	ST32	rST1534
DRR178214	stx2 positive	C6	C6	Tree2	H28	ST32	rST1534
DRR178215	stx2 positive	C6	C6	Tree2	H28	ST32	rST1534
DRR178216	stx1 and stx2 positive	C6	C6	Tree2	H28	ST32	rST29549
DRR178217	stx1 positive	Non assignment	C6	Tree1	H28	ST32	rST30198
DRR178218	stx2 positive	C6	C6	Tree2	O145:H28	ST32	rST127028
DRR178219	stx2 positive	C6	C6	Tree2	O145:H28	ST32	rST1534
DRR178220	stx1 positive	C6	C6	Tree2	H28	ST32	rST30198
DRR178221	stx2 positive	C6	C6	Tree2	O145:H28	ST32	rST127033
DRR178222	stx1 positive	C6	C6	Tree2	H28	ST32	rST1534
DRR178223	stx2 positive	C6	C6	Tree2	H28	ST32	rST1534
DRR178224	stx2 positive	C6	C6	Tree2	H28	ST32	rST127028
DRR178225	stx1 A	C6	C6	Tree2	H28	ST32	rST127034
DRR178226	stx2 positive	C6	C6	Tree2	H28	ST32	rST1534
DRR178227	stx2 positive	C6	C6	Tree2	H28	ST32	rST1534
DRR178228	stx1 and stx2 positive	C6	C6	Tree2	O145:H28	ST32	rST1534
DRR178229	stx2 positive	C6	C6	Tree2	O145:H28	ST32	rST29908
DRR178230	stx2 positive	C6	C6	Tree2	H28	ST32	rST1534
DRR178231	stx2 positive	C6	C6	Tree2	O145:H28	ST32	rST1534
DRR178232	stx2 positive	C6	C6	Tree2	O145:H28	ST32	rST1534
DRR178234	stx1 positive	C6	C6	Tree2	O145:H28	ST32	rST30198
DRR178235	stx2 positive	C6	C6	Tree2	O145:H28	ST32	rST1534
DRR178236	stx1 positive	C6	C6	Tree2	O145:H28	ST32	rST30198
DRR179471	stx2 positive	C1,O111:H8	C1	Tree9	O111:H8	ST16	rST127027
ERR1010207	stx1 and stx2 positive	B1M24	B1M24	Tree10	O134:H38	ST154	rST29535
ERR1010263	stx2 positive	AM1	AM1	Tree5	O15:H16	ST325	rST30185
ERR1079209	stx1 positive	C2,O103:H2	C2	Tree13	O103:H2	ST17	rST2169
ERR1079212	stx1 positive	C2,O103:H2	C2	Tree13	O103:H2	ST17	rST15619
ERR1079217	stx1 positive	C2,O103:H2	C2	Tree13	O103:H2	ST17	rST15619
ERR1094968	stx2 positive	O157:H7	O157:H7	Tree2	O157:H7	ST11	rST2105
ERR1094969	stx2 positive	O157:H7	O157:H7	Tree2	O157:H7	ST11	rST2105
ERR1094971	stx2 positive	O157:H7	O157:H7	Tree2	O157:H7	ST11	rST2105
ERR1094972	stx2 positive	O157:H7	O157:H7	Tree2	O157:H7	ST11	rST2130
ERR1094973	stx2 positive	O157:H7	O157:H7	Tree2	O157:H7	ST11	rST2105
ERR1094974	stx2 positive	O157:H7	O157:H7	Tree2	O157:H7	ST11	rST2130
ERR1094975	stx2 positive	O157:H7	O157:H7	Tree2	O157:H7	ST11	rST2130
ERR1094976	stx1 and stx2 positive	O157:H7	O157:H7	Tree2	O157:H7	ST11	rST2124
ERR1094977	stx2 positive	O157:H7	O157:H7	Tree2	O157:H7	ST11	rST2105
ERR1094978	stx1 and stx2 positive	O157:H7	O157:H7	Tree2	O157:H7	ST11	rST2124
ERR1094979	stx2 positive	O157:H7	O157:H7	Tree2	O157:H7	ST11	rST2105
ERR1094980	stx2 positive	O157:H7	O157:H7	Tree2	O157:H7	ST11	rST2105
ERR1094983	stx2 positive	O157:H7	O157:H7	Tree2	O157:H7	ST11	rST2105
ERR1094984	stx1 and stx2 positive	O157:H7	O157:H7	Tree2	O157:H7	ST11	rST2124
ERR1094985	stx1 and stx2 positive	O157:H7	O157:H7	Tree2	O157:H7	ST11	rST2105
ERR1094986	stx2 positive	O157:H7	O157:H7	Tree2	O157:H7	ST11	rST2105
ERR1094987	stx2 positive	O157:H7	O157:H7	Tree2	O157:H7	ST11	rST2105
ERR1094988	stx2 positive	O157:H7	O157:H7	Tree2	O157:H7	ST11	rST2105
ERR1094989	stx2 positive	O157:H7	O157:H7	Tree2	O157:H7	ST11	rST2105
ERR1094990	stx2 positive	O157:H7	O157:H7	Tree2	O157:H7	ST11	rST2105
ERR1094991	stx2 positive	O157:H7	O157:H7	Tree2	O157:H7	ST11	rST2105
ERR1094992	stx2 positive	O157:H7	O157:H7	Tree2	O157:H7	ST11	rST2105
ERR1094993	stx1 and stx2 positive	O157:H7	O157:H7	Tree2	O157:H7	ST11	rST2124
ERR1094994	stx2 positive	O157:H7	O157:H7	Tree2	O157:H7	ST11	rST2105
ERR1094995	stx2 positive	O157:H7	O157:H7	Tree2	O157:H7	ST11	rST2105
ERR1094996	stx2 positive	O157:H7	O157:H7	Tree2	O157:H7	ST11	rST2124
ERR1094997	stx2 positive	O157:H7	O157:H7	Tree2	O157:H7	ST11	rST2105
ERR1094998	stx2 positive	O157:H7	O157:H7	Tree2	O157:H7	ST11	rST2105
ERR1094999	stx1 and stx2 positive	O157:H7	O157:H7	Tree2	O157:H7	ST11	rST2124
ERR1095000	stx2 positive	O157:H7	O157:H7	Tree2	O157:H7	ST11	rST2105
ERR1095001	stx1 and stx2 positive	O157:H7	O157:H7	Tree2	O157:H7	ST11	rST2124
ERR1095002	stx2 positive	O157:H7	O157:H7	Tree2	O157:H7	ST11	rST2130
ERR1095003	stx2 positive	O157:H7	O157:H7	Tree2	O157:H7	ST11	rST2105
ERR1095004	stx2 positive	O157:H7	O157:H7	Tree2	O157:H7	ST11	rST2105
ERR1095005	stx1 and stx2 positive	O157:H7	O157:H7	Tree2	O157:H7	ST11	rST2124
ERR1095006	stx2 positive	O157:H7	O157:H7	Tree2	O157:H7	ST11	rST2105
ERR1095007	stx2 positive	O157:H7	O157:H7	Tree2	O157:H7	ST11	rST2105
ERR1095008	stx2 positive	O157:H7	O157:H7	Tree2	O157:H7	ST11	rST2105
ERR1095009	stx2 positive	O157:H7	O157:H7	Tree2	O157:H7	ST11	rST2105
ERR1095010	stx2 positive	O157:H7	O157:H7	Tree2	O157:H7	ST11	rST2130
ERR1095011	stx2 positive	O157:H7	O157:H7	Tree2	O157:H7	ST11	rST2130
ERR1095012	stx2 positive	O157:H7	O157:H7	Tree2	O157:H7	ST11	rST2130
ERR1095013	stx2 positive	O157:H7	O157:H7	Tree2	O157:H7	ST11	rST2105
ERR1095014	stx2 positive	O157:H7	O157:H7	Tree2	O157:H7	ST11	rST2105
ERR1095017	stx2 positive	O157:H7	O157:H7	Tree2	O157:H7	ST11	rST42384
ERR1095018	stx2 positive	O157:H7	O157:H7	Tree2	O157:H7	ST11	rST2105
ERR1095019	stx2 positive	O157:H7	O157:H7	Tree2	O157:H7	ST11	rST2130
ERR1095020	stx2 positive	O157:H7	O157:H7	Tree2	O157:H7	ST11	rST2105
ERR1095021	stx2 positive	O157:H7	O157:H7	Tree2	O157:H7	ST11	rST2105
ERR1095022	stx2 positive	O157:H7	O157:H7	Tree2	O157:H7	ST11	rST2105
ERR1095023	stx2 positive	O157:H7	O157:H7	Tree2	O157:H7	ST11	rST2105
ERR1095024	stx2 positive	O157:H7	O157:H7	Tree2	O157:H7	ST11	rST2105
ERR1095025	stx2 positive	O157:H7	O157:H7	Tree2	O157:H7	ST11	rST2116
ERR1095026	stx2 positive	O157:H7	O157:H7	Tree2	O157:H7	ST11	rST2105
ERR1095027	stx2 positive	O157:H7	O157:H7	Tree2	O157:H7	ST11	rST2105
ERR1095029	stx2 positive	O157:H7	O157:H7	Tree2	O157:H7	ST11	rST2124
ERR1095030	stx1 and stx2 positive	O157:H7	O157:H7	Tree2	O157:H7	ST11	rST2124
ERR1095031	stx2 positive	O157:H7	O157:H7	Tree2	O157:H7	ST11	rST2105
ERR1095032	stx1 and stx2 positive	O157:H7	O157:H7	Tree2	O157:H7	ST11	rST2124
ERR1095033	stx2 positive	O157:H7	O157:H7	Tree2	O157:H7	ST11	rST2105
ERR1095034	stx2 positive	O157:H7	O157:H7	Tree2	O157:H7	ST11	rST2105
ERR1095035	stx2 positive	O157:H7	O157:H7	Tree2	O157:H7	ST11	rST2105
ERR1095036	stx2 positive	O157:H7	O157:H7	Tree2	O157:H7	ST11	rST2105
ERR1095037	stx2 positive	O157:H7	O157:H7	Tree2	O157:H7	ST11	rST2105
ERR1095038	stx2 positive	O157:H7	O157:H7	Tree2	O157:H7	ST11	rST2105
ERR1095039	stx2 positive	O157:H7	O157:H7	Tree2	O157:H7	ST11	rST2105
ERR1095041	stx2 positive	O157:H7	O157:H7	Tree2	O157:H7	ST11	rST2124
ERR1095043	stx1 and stx2 positive	O157:H7	O157:H7	Tree2	O157:H7	ST11	rST2124
ERR1095044	stx2 positive	O157:H7	O157:H7	Tree2	O157:H7	ST11	rST2105
ERR1095046	stx2 positive	O157:H7	O157:H7	Tree2	O157:H7	ST11	rST2105
ERR1095047	stx2 positive	O157:H7	O157:H7	Tree2	O157:H7	ST11	rST2105
ERR1095049	stx2 positive	O157:H7	O157:H7	Tree2	O157:H7	ST11	rST2105
ERR1095050	stx1 and stx2 positive	O157:H7	O157:H7	Tree2	O157:H7	ST11	rST2124
ERR1095051	stx2 positive	O157:H7	O157:H7	Tree2	O157:H7	ST11	rST2105
ERR1095052	stx2 positive	O157:H7	O157:H7	Tree2	O157:H7	ST11	rST2105
ERR1095053	stx1 and stx2 positive	O157:H7	O157:H7	Tree2	O157:H7	ST11	rST2124
ERR1095054	stx1 and stx2 positive	O157:H7	O157:H7	Tree2	O157:H7	ST11	rST2124
ERR1095055	stx1 and stx2 positive	O157:H7	O157:H7	Tree2	O157:H7	ST11	rST2124
ERR1095058	stx1 and stx2 positive	O157:H7	O157:H7	Tree2	O157:H7	ST11	rST2124
ERR1095059	stx2 positive	O157:H7	O157:H7	Tree2	O157:H7	ST11	rST2105
ERR1095060	stx2 positive	O157:H7	O157:H7	Tree2	O157:H7	ST11	rST2105
ERR1095061	stx2 positive	O157:H7	O157:H7	Tree2	O157:H7	ST11	rST2105
ERR1095062	stx1 and stx2 positive	O157:H7	O157:H7	Tree2	O157:H7	ST11	rST2105
ERR1095063	stx2 positive	O157:H7	O157:H7	Tree2	O157:H7	ST11	rST2105
ERR1095065	stx2 positive	O157:H7	O157:H7	Tree2	O157:H7	ST11	rST42385
ERR1095066	stx2 positive	O157:H7	O157:H7	Tree2	O157:H7	ST11	rST2124
ERR1095068	stx2 positive	O157:H7	O157:H7	Tree2	O157:H7	ST11	rST2105
ERR1095070	stx2 positive	O157:H7	O157:H7	Tree2	O157:H7	ST11	rST2130
ERR1095071	stx2 positive	O157:H7	O157:H7	Tree2	O157:H7	ST11	rST2105
ERR1095072	stx2 positive	O157:H7	O157:H7	Tree2	O157:H7	ST11	rST2105
ERR1095073	stx2 positive	O157:H7	O157:H7	Tree2	O157:H7	ST11	rST2105
ERR1095074	stx1 and stx2 positive	O157:H7	O157:H7	Tree2	O157:H7	ST11	rST2124
ERR1095075	stx2 positive	O157:H7	O157:H7	Tree2	O157:H7	ST11	rST2105
ERR1095076	stx2 positive	O157:H7	O157:H7	Tree2	O157:H7	ST11	rST2105
ERR1095077	stx2 positive	O157:H7	O157:H7	Tree2	O157:H7	ST11	rST2105
ERR1095079	stx2 positive	O157:H7	O157:H7	Tree2	O157:H7	ST11	rST2130
ERR1095080	stx1 and stx2 positive	O157:H7	O157:H7	Tree2	O157:H7	ST11	rST2124
ERR1095081	stx2 positive	O157:H7	O157:H7	Tree2	O157:H7	ST11	rST2105
ERR1095082	stx1 and stx2 positive	O157:H7	O157:H7	Tree2	O157:H7	ST11	rST2124
ERR1095083	stx2 positive	O157:H7	O157:H7	Tree2	O157:H7	ST11	rST2105
ERR1095085	stx2 positive	O157:H7	O157:H7	Tree2	O157:H7	ST11	rST2105
ERR1095086	stx2 positive	O157:H7	O157:H7	Tree2	O157:H7	ST11	rST2130
ERR1095087	stx2 positive	O157:H7	O157:H7	Tree2	O157:H7	ST11	rST2105
ERR1095088	stx2 positive	O157:H7	O157:H7	Tree2	O157:H7	ST11	rST2130
ERR1095090	stx2 positive	O157:H7	O157:H7	Tree2	O157:H7	ST11	rST2105
ERR1095091	stx2 positive	O157:H7	O157:H7	Tree2	O157:H7	ST11	rST2105
ERR1095092	stx2 positive	O157:H7	O157:H7	Tree2	O157:H7	ST11	rST2105
ERR1095093	stx1 and stx2 positive	O157:H7	O157:H7	Tree2	O157:H7	ST11	rST2124
ERR1095094	stx2 positive	O157:H7	O157:H7	Tree2	O157:H7	ST11	rST2105
ERR1095095	stx2 positive	O157:H7	O157:H7	Tree2	O157:H7	ST11	rST2105
ERR1095096	stx1 and stx2 positive	O157:H7	O157:H7	Tree2	O157:H7	ST11	rST2124
ERR1095097	stx2 positive	O157:H7	O157:H7	Tree2	O157:H7	ST11	rST2105
ERR1095098	stx1 and stx2 positive	O157:H7	O157:H7	Tree2	O157:H7	ST11	rST2116
ERR1095099	stx1 and stx2 positive	O157:H7	O157:H7	Tree2	O157:H7	ST11	rST2116
ERR1095100	stx2 positive	O157:H7	O157:H7	Tree2	O157:H7	ST11	rST2105
ERR1095101	stx2 positive	O157:H7	O157:H7	Tree2	O157:H7	ST11	rST2105
ERR1095102	stx2 positive	O157:H7	O157:H7	Tree2	O157:H7	ST11	rST2130
ERR1095103	stx2 positive	O157:H7	O157:H7	Tree2	O157:H7	ST11	rST30496
ERR1095104	stx2 positive	O157:H7	O157:H7	Tree2	O157:H7	ST11	rST2116
ERR1095105	stx1 and stx2 positive	O157:H7	O157:H7	Tree2	O157:H7	ST11	rST2124
ERR1095106	stx2 positive	O157:H7	O157:H7	Tree2	O157:H7	ST11	rST2105
ERR1095107	stx2 positive	O157:H7	O157:H7	Tree2	O157:H7	ST11	rST2105
ERR1095108	stx2 positive	O157:H7	O157:H7	Tree2	O157:H7	ST11	rST2105
ERR1095109	stx2 positive	O157:H7	O157:H7	Tree2	O157:H7	ST11	rST2105
ERR1095110	stx1 and stx2 positive	O157:H7	O157:H7	Tree2	O157:H7	ST11	rST2124
ERR1095111	stx2 positive	O157:H7	O157:H7	Tree2	O157:H7	ST11	rST2105
ERR1095112	stx2 positive	O157:H7	O157:H7	Tree2	O157:H7	ST11	rST2105
ERR1095115	stx2 positive	O157:H7	O157:H7	Tree2	O157:H7	ST11	rST2124
ERR1095116	stx2 positive	O157:H7	O157:H7	Tree2	O157:H7	ST11	rST2124
ERR1095117	stx1 and stx2 positive	O157:H7	O157:H7	Tree2	O157:H7	ST11	rST2124
ERR1095118	stx1 and stx2 positive	O157:H7	O157:H7	Tree2	O157:H7	ST11	rST2124
ERR1095119	stx2 positive	O157:H7	O157:H7	Tree2	O157:H7	ST11	rST2124
ERR1095120	stx2 positive	O157:H7	O157:H7	Tree2	O157:H7	ST11	rST2124
ERR1095124	stx2 positive	O157:H7	O157:H7	Tree2	O157:H7	ST11	rST2130
ERR1095125	stx2 positive	O157:H7	O157:H7	Tree2	O157:H7	ST11	rST2124
ERR1095127	stx2 positive	O157:H7	O157:H7	Tree2	O157:H7	ST11	rST2124
ERR1095128	stx2 positive	O157:H7	O157:H7	Tree2	O157:H7	ST11	rST2105
ERR1095130	stx2 positive	O157:H7	O157:H7	Tree2	O157:H7	ST11	rST2124
ERR1095131	stx1 and stx2 positive	O157:H7	O157:H7	Tree2	O157:H7	ST11	rST2105
ERR1095132	stx2 positive	O157:H7	O157:H7	Tree2	O157:H7	ST11	rST2117
ERR1095133	stx2 positive	O157:H7	O157:H7	Tree2	O157:H7	ST11	rST2124
ERR1095135	stx2 positive	O157:H7	O157:H7	Tree2	O157:H7	ST11	rST2105
ERR1095136	stx1 and stx2 positive	O157:H7	O157:H7	Tree2	O157:H7	ST11	rST2125
ERR1095138	stx1 and stx2 positive	O157:H7	O157:H7	Tree2	O157:H7	ST11	rST2125
ERR1095139	stx2 positive	O157:H7	O157:H7	Tree2	O157:H7	ST11	rST2124
ERR1095140	stx1 and stx2 positive	O157:H7	O157:H7	Tree2	O157:H7	ST11	rST2124
ERR1095141	stx2 positive	O157:H7	O157:H7	Tree2	O157:H7	ST11	rST2131
ERR1095142	stx1 and stx2 positive	O157:H7	O157:H7	Tree2	O157:H7	ST11	rST2124
ERR1095143	stx1 and stx2 positive	O157:H7	O157:H7	Tree2	O157:H7	ST11	rST2124
ERR1095145	stx1 and stx2 positive	O157:H7	O157:H7	Tree2	O157:H7	ST11	rST2124
ERR1095148	stx1 and stx2 positive	O157:H7	O157:H7	Tree2	O157:H7	ST11	rST2124
ERR1095149	stx2 positive	O157:H7	O157:H7	Tree2	O157:H7	ST11	rST2105
ERR1095150	stx2 positive	O157:H7	O157:H7	Tree2	O157:H7	ST11	rST2105
ERR1095151	stx2 positive	O157:H7	O157:H7	Tree2	O157:H7	ST11	rST2124
ERR1148551	stx2 positive	O157:H7	O157:H7	Tree2	O157:H7	ST11	NA
ERR135686	stx2 positive	C1,O26:H11	C1	Tree9	O26:H11	ST21	rST2261
ERR135725	stx1 positive	B1M37	B1M37	Tree12	O55:H12	ST101	rST1581
ERR135727	stx2 positive	C4	C4	Tree1	O10:H25	ST1889	NA
ERR135825	stx1 positive	C1,O26:H11	C1	Tree9	O26:H11	ST21	rST2232
ERR135826	stx1 positive	C1,O26:H11	C1	Tree9	O26:H11	ST21	NA
ERR135827	stx1 positive	C1,O111:H8	C1	Tree9	O111:H8	ST16	rST2258
ERR135828	stx1 positive	C1,O26:H11	C1	Tree9	O26:H11	ST21	NA
ERR135830	stx1 positive	C1,O111:H8	C1	Tree9	O111:H8	ST16	rST2258
ERR135831	stx1 positive	C1,O26:H11	C1	Tree9	O26:H11	ST21	NA
ERR135832	stx1 positive	C1,O26:H11	C1	Tree9	O26:H11	ST21	rST2264
ERR135835	stx1 positive	C1,O26:H11	C1	Tree9	O26:H11	ST113	NA
ERR135836	stx1 positive	C1,O26:H11	C1	Tree9	O26:H11	ST21	rST2260
ERR135841	stx1 positive	C1,O26:H11	C1	Tree9	O26:H11	ST21	rST2274
ERR135842	stx1 positive	C1,O26:H11	C1	Tree9	O26:H11	ST21	NA
ERR135845	stx1 and stx2 positive	C1,O26:H11	C1	Tree9	O26:H11	ST21	rST2264
ERR135851	stx1 positive	C1,O26:H11	C1	Tree9	O26:H11	ST21	rST2275
ERR135852	stx1 positive	C1,O26:H11	C1	Tree9	O26:H11	ST21	rST2264
ERR1544889	stx1 positive	C1,O26:H11	C1	Tree9	O26:H11	ST21	rST30191
ERR162634	stx1 positive	C1,O26:H11	C1	Tree9	O26:H11	ST21	rST30238
ERR162637	stx1 positive	C1,O26:H11	C1	Tree9	O26:H11	ST21	rST2264
ERR162638	stx1 positive	C1,O26:H11	C1	Tree9	O26:H11	ST21	rST2264
ERR162639	stx1 positive	C1,O26:H11	C1	Tree9	O26:H11	ST21	rST2274
ERR162640	stx1 positive	C1,O26:H11	C1	Tree9	O26:H11	ST21	rST2264
ERR162643	stx1 positive	C1,O118/O151:H16	C1	Tree9	O118/O151:H16	ST21	rST2259
ERR162649	stx1 positive	C1,O26:H11	C1	Tree9	O26:H11	ST21	rST2252
ERR163840	stx1 and stx2 positive	C1,O26:H11	C1	Tree9	O26:H11	ST21	NA
ERR163873	stx2 positive	C1,O26:H11	C1	Tree9	O26:H11	ST21	rST2270
ERR1662961	stx2 positive	O157:H7	O157:H7	Tree2	O157:H7	ST11	rST2114
ERR1737206	stx1 positive	C1,O26:H11	C1	Tree9	O26:H11	ST21	NA
ERR1737213	stx1 positive	C1,O26:H11	C1	Tree9	O26:H11	ST21	NA
ERR1737217	stx2 positive	O157:H7	O157:H7	Tree2	O157:H7	ST11	NA
ERR1737218	stx1 positive	O157:H7	O157:H7	Tree2	O157:H7	ST11	NA
ERR1743989	stx2 positive	O157:H7	O157:H7	Tree2	O157:H7	ST11	rST101359
ERR175705	stx2 positive	C15	C15	Tree12	O104:H4	ST678	NA
ERR175706	stx2 positive	C15	C15	Tree12	O104:H4	ST678	NA
ERR175707	stx2 positive	C15	C15	Tree12	O104:H4	ST678	NA
ERR175708	stx2 positive	C15	C15	Tree12	O104:H4	ST678	NA
ERR175710	stx2 positive	C15	C15	Tree12	O104:H4	ST678	NA
ERR175711	stx2 positive	C15	C15	Tree12	O104:H4	ST678	NA
ERR1841179	stx1 and stx2 positive	C1,O111:H8	C1	Tree9	O111:H8	ST16	NA
ERR1937277	stx2 positive	CM1	CM1	Tree6	O8:H9	ST23	rST59563
ERR1949176	stx1 positive	O157:H7	O157:H7	Tree2	O157:H7	ST11	rST2124
ERR1989145	stx2 positive	O157:H7	O157:H7	Tree2	O157:H7	ST11	rST2114
ERR2004729	stx1 and stx2 positive	C1,O26:H11	C1	Tree9	O26:H11	ST29	NA
ERR2004730	stx1 and stx2 positive	C1,O26:H11	C1	Tree9	O26:H11	ST21	NA
ERR2004731	stx2 positive	C1,O26:H11	C1	Tree9	O26:H11	ST21	NA
ERR2004732	stx1 and stx2 positive	C1,O26:H11	C1	Tree9	O26:H11	ST21	NA
ERR2004733	stx2 positive	C1,O26:H11	C1	Tree9	O26:H11	ST21	NA
ERR2004734	stx2 positive	C8	C8	Tree11	O146:H21	ST442	NA
ERR2004735	stx2 positive	C1,O26:H11	C1	Tree9	O26:H11	ST21	NA
ERR2004736	stx2 positive	C1,O26:H11	C1	Tree9	O26:H11	ST21	NA
ERR2004785	stx1 and stx2 positive	O157:H7	O157:H7	Tree2	O157:H7	ST11	NA
ERR2004786	stx1 and stx2 positive	O157:H7	O157:H7	Tree2	O157:H7	ST11	NA
ERR2004787	stx2 positive	C2,O103:H2	C2	Tree1	O118/O151:H2	ST17	NA
ERR2004788	stx1 and stx2 positive	C1,O26:H11	C1	Tree9	O26:H11	ST21	NA
ERR2004789	stx1 and stx2 positive	C1,O26:H11	C1	Tree9	O26:H11	ST21	NA
ERR2004790	stx1 and stx2 positive	C1,O26:H11	C1	Tree9	O26:H11	ST21	NA
ERR2004793	stx1 positive	C1,O26:H11	C1	Tree9	O26:H11	ST21	NA
ERR2004794	stx1 and stx2 positive	C1,O26:H11	C1	Tree9	O26:H11	ST21	NA
ERR2004796	stx1 positive	C1,O26:H11	C1	Tree9	O26:H11	ST21	NA
ERR2004798	stx1 and stx2 positive	EM9	EM9	Tree3	O166:H28	ST1819	NA
ERR2004800	stx1 positive	C1,O26:H11	C1	Tree9	O26:H11	ST21	NA
ERR2004807	stx1 positive	C1,O26:H11	C1	Tree9	O26:H11	ST21	NA
ERR2004810	stx1 positive	C8	C8	Tree11	O146:H21	ST442	NA
ERR2004811	stx1 positive	C1,O26:H11	C1	Tree9	O26:H11	ST21	NA
ERR2004814	stx2 positive	AM2	AM2	Tree5	O136:H12	ST329	NA
ERR2004815	stx1 and stx2 positive	C1,O26:H11	C1	Tree9	O26:H11	ST21	NA
ERR2004817	stx1 and stx2 positive	C1,O26:H11	C1	Tree9	O26:H11	ST21	NA
ERR2004818	stx1 and stx2 positive	C1,O26:H11	C1	Tree9	O26:H11	ST21	NA
ERR2004819	stx1 and stx2 positive	C1,O26:H11	C1	Tree9	O26:H11	ST21	NA
ERR2004822	stx1 and stx2 positive	C1,O26:H11	C1	Tree9	O26:H11	ST21	NA
ERR2004823	stx1 and stx2 positive	C1,O26:H11	C1	Tree9	O26:H11	ST21	NA
ERR2004824	stx2 positive	C2,O103:H2	C2	Tree1	O118/O151:H2	ST17	NA
ERR2019196	stx2 positive	B1M75	B1M75	Tree14	O155:H21	ST155	rST1608
ERR2019970	stx2 positive	C1,O26:H11	C1	Tree9	O26:H11	ST21	rST30191
ERR2019971	stx2 positive	C1,O26:H11	C1	Tree9	O26:H11	ST21	rST30191
ERR2019972	stx2 positive	C1,O26:H11	C1	Tree9	O26:H11	ST21	rST30191
ERR2044055	stx2 positive	CM1	CM1	Tree6	O8:H9	ST23	rST-91194
ERR2044082	stx2 positive	B1M13	B1M13	Tree14	O128ac:H2	ST20	rST94149
ERR2044098	stx1 positive	C11	C11	Tree3	O117:H7	ST504	rST144772
ERR2135241	stx1 and stx2 positive	O157:H7	O157:H7	Tree2	O157:H7	ST11	rST2124
ERR2135250	stx1 and stx2 positive	O157:H7	O157:H7	Tree2	O157:H7	ST11	rST2124
ERR2192276	stx1 and stx2 positive	O157:H7	O157:H7	Tree2	O157:H7	ST11	rST2116
ERR2192277	stx1 and stx2 positive	O157:H7	O157:H7	Tree2	O157:H7	ST11	rST2116
ERR2192278	stx2 positive	O157:H7	O157:H7	Tree2	O157:H7	ST11	rST2130
ERR2192279	stx1 and stx2 positive	O157:H7	O157:H7	Tree2	O157:H7	ST11	rST2116
ERR2192280	stx1 and stx2 positive	O157:H7	O157:H7	Tree2	O157:H7	ST11	rST2116
ERR2192282	stx1 positive	O157:H7	O157:H7	Tree2	H7	ST11	rST29913
ERR2192283	stx1 and stx2 positive	O157:H7	O157:H7	Tree2	O157:H7	ST11	rST2124
ERR2192285	stx1 and stx2 positive	O157:H7	O157:H7	Tree2	H7	ST7019	rST2128
ERR2192286	stx1 and stx2 positive	O157:H7	O157:H7	Tree2	O157:H7	ST11	rST2116
ERR2192287	stx1 and stx2 positive	O157:H7	O157:H7	Tree2	O157:H7	ST11	rST2116
ERR2192288	stx1 and stx2 positive	O157:H7	O157:H7	Tree2	O157:H7	ST11	NA
ERR2210755	stx2 positive	O157:H7	O157:H7	Tree2	O157:H7	ST11	NA
ERR2210756	stx1 and stx2 positive	O157:H7	O157:H7	Tree2	O157:H7	ST11	NA
ERR2210760	stx1 and stx2 positive	O157:H7	O157:H7	Tree2	O157:H7	ST11	NA
ERR2210761	stx1 and stx2 positive	O157:H7	O157:H7	Tree2	O157:H7	ST11	NA
ERR2210762	stx2 positive	O157:H7	O157:H7	Tree2	O157:H7	ST11	NA
ERR2210764	stx2 positive	C1,O26:H11	C1	Tree9	O26:H11	ST29	NA
ERR2210766	stx1 and stx2 positive	O157:H7	O157:H7	Tree2	O157:H7	ST11	NA
ERR2210768	stx2 positive	O157:H7	O157:H7	Tree2	O157:H7	ST11	NA
ERR2210769	stx1 and stx2 positive	O157:H7	O157:H7	Tree2	O157:H7	ST11	NA
ERR2210770	stx1 and stx2 positive	O157:H7	O157:H7	Tree2	O157:H7	ST11	NA
ERR2210772	stx2 positive	O157:H7	O157:H7	Tree2	O157:H7	ST11	NA
ERR2210773	stx2 positive	O157:H7	O157:H7	Tree2	O157:H7	ST11	NA
ERR2210774	stx1 and stx2 positive	O157:H7	O157:H7	Tree2	O157:H7	ST11	NA
ERR2210775	stx1 and stx2 positive	O157:H7	O157:H7	Tree2	O157:H7	ST11	NA
ERR2223733	stx2 positive	B1M45	B1M45	Tree14	O116:H21	ST58	rST64922
ERR2223734	stx2 positive	C14	C14	Tree5	O113:H4	ST10	rST64921
ERR2365401	stx2 positive	O157:H7	O157:H7	Tree2	O157:H7	ST11	NA
ERR2365403	stx2 positive	O157:H7	O157:H7	Tree2	O157:H7	ST11	NA
ERR2365404	stx2 positive	O157:H7	O157:H7	Tree2	O157:H7	ST11	NA
ERR2365407	stx2 positive	O157:H7	O157:H7	Tree2	O157:H7	ST11	rST2131
ERR2365412	stx2 positive	O157:H7	O157:H7	Tree2	O157:H7	ST11	NA
ERR2365413	stx2 positive	O157:H7	O157:H7	Tree2	O157:H7	ST11	rST2124
ERR2365415	stx2 positive	O157:H7	O157:H7	Tree2	O157:H7	ST11	NA
ERR2365421	stx2 positive	O157:H7	O157:H7	Tree2	O157:H7	ST11	rST2124
ERR2365428	stx2 positive	O157:H7	O157:H7	Tree2	O157:H7	ST11	NA
ERR2541856	stx1 and stx2 positive	O157:H7	O157:H7	Tree2	O157:H7	ST11	rST2124
ERR2541859	stx2 positive	O157:H7	O157:H7	Tree2	O157:H7	ST11	NA
ERR2602142	stx2 positive	EM4	EM4	Tree3	O27:H30	ST753	rST58863
ERR2602144	stx2 positive	C1,O26:H11	C1	Tree9	O26:H11	ST21	rST2264
ERR2602145	stx2 positive	C1,O26:H11	C1	Tree9	O26:H11	ST21	rST2264
ERR2602146	stx2 positive	C1,O26:H11	C1	Tree9	O26:H11	ST21	rST2264
ERR2602147	stx2 positive	C1,O26:H11	C1	Tree9	O26:H11	ST21	rST2264
ERR2602148	stx1 and stx2 positive	O157:H7	O157:H7	Tree2	O157:H7	ST11	NA
ERR2602150	stx1 and stx2 positive	O157:H7	O157:H7	Tree2	O157:H7	ST11	rST85414
ERR2602151	stx1 and stx2 positive	O157:H7	O157:H7	Tree2	O157:H7	ST11	rST2124
ERR2602152	stx1 and stx2 positive	O157:H7	O157:H7	Tree2	O157:H7	ST11	rST2124
ERR2602153	stx1 and stx2 positive	O157:H7	O157:H7	Tree2	O157:H7	ST11	rST2124
ERR2602154	stx1 and stx2 positive	O157:H7	O157:H7	Tree2	O157:H7	ST11	rST2124
ERR2602155	stx1 and stx2 positive	O157:H7	O157:H7	Tree2	O157:H7	ST11	rST85288
ERR2602156	stx1 and stx2 positive	O157:H7	O157:H7	Tree2	O157:H7	ST11	rST85288
ERR2602157	stx1 and stx2 positive	O157:H7	O157:H7	Tree2	O157:H7	ST11	rST2124
ERR2602158	stx1 and stx2 positive	O157:H7	O157:H7	Tree2	O157:H7	ST11	rST2124
ERR2602159	stx1 and stx2 positive	O157:H7	O157:H7	Tree2	O157:H7	ST11	rST2124
ERR2602160	stx1 and stx2 positive	O157:H7	O157:H7	Tree2	O157:H7	ST11	rST85288
ERR2602161	stx1 and stx2 positive	O157:H7	O157:H7	Tree2	O157:H7	ST11	rST2124
ERR2602162	stx1 and stx2 positive	O157:H7	O157:H7	Tree2	O157:H7	ST11	rST2124
ERR2602163	stx1 and stx2 positive	O157:H7	O157:H7	Tree2	O157:H7	ST11	rST2124
ERR2602164	stx1 and stx2 positive	O157:H7	O157:H7	Tree2	O157:H7	ST11	rST85288
ERR2602165	stx1 and stx2 positive	O157:H7	O157:H7	Tree2	O157:H7	ST11	NA
ERR2602166	stx1 and stx2 positive	O157:H7	O157:H7	Tree2	O157:H7	ST11	rST85288
ERR2602167	stx1 and stx2 positive	O157:H7	O157:H7	Tree2	O157:H7	ST11	rST2124
ERR2602168	stx1 and stx2 positive	O157:H7	O157:H7	Tree2	O157:H7	ST11	rST85288
ERR2602169	stx1 and stx2 positive	O157:H7	O157:H7	Tree2	O157:H7	ST11	rST85288
ERR2602170	stx1 and stx2 positive	O157:H7	O157:H7	Tree2	O157:H7	ST11	rST85288
ERR2602171	stx1 and stx2 positive	O157:H7	O157:H7	Tree2	O157:H7	ST11	rST2124
ERR2602172	stx1 and stx2 positive	O157:H7	O157:H7	Tree2	O157:H7	ST11	rST2124
ERR2602173	stx1 and stx2 positive	O157:H7	O157:H7	Tree2	O157:H7	ST11	rST85288
ERR2602174	stx1 and stx2 positive	O157:H7	O157:H7	Tree2	O157:H7	ST11	rST85288
ERR2602175	stx1 and stx2 positive	O157:H7	O157:H7	Tree2	O157:H7	ST11	rST85288
ERR2602176	stx1 and stx2 positive	O157:H7	O157:H7	Tree2	O157:H7	ST11	rST85288
ERR2602177	stx1 and stx2 positive	O157:H7	O157:H7	Tree2	O157:H7	ST11	rST85288
ERR2602178	stx1 and stx2 positive	O157:H7	O157:H7	Tree2	O157:H7	ST11	rST85288
ERR2602179	stx1 and stx2 positive	O157:H7	O157:H7	Tree2	O157:H7	ST11	NA
ERR2602180	stx1 and stx2 positive	O157:H7	O157:H7	Tree2	O157:H7	ST11	rST85288
ERR2602181	stx1 and stx2 positive	O157:H7	O157:H7	Tree2	O157:H7	ST11	rST85288
ERR2602182	stx1 and stx2 positive	O157:H7	O157:H7	Tree2	O157:H7	ST11	rST85288
ERR2602183	stx1 and stx2 positive	O157:H7	O157:H7	Tree2	O157:H7	ST11	rST85288
ERR2602184	stx1 and stx2 positive	O157:H7	O157:H7	Tree2	O157:H7	ST11	rST85288
ERR2602185	stx1 and stx2 positive	O157:H7	O157:H7	Tree2	O157:H7	ST11	rST85288
ERR2602186	stx1 and stx2 positive	O157:H7	O157:H7	Tree2	O157:H7	ST11	NA
ERR2602187	stx1 and stx2 positive	O157:H7	O157:H7	Tree2	O157:H7	ST11	NA
ERR2602188	stx1 and stx2 positive	O157:H7	O157:H7	Tree3	O157:H7	ST11	rST85288
ERR2602189	stx1 and stx2 positive	O157:H7	O157:H7	Tree3	O157:H7	ST11	NA
ERR2602190	stx1 and stx2 positive	O157:H7	O157:H7	Tree3	O157:H7	ST11	rST85288
ERR2602191	stx1 and stx2 positive	O157:H7	O157:H7	Tree3	O157:H7	ST11	rST85288
ERR2602192	stx1 and stx2 positive	O157:H7	O157:H7	Tree3	O157:H7	ST11	rST2124
ERR2602193	stx1 and stx2 positive	O157:H7	O157:H7	Tree3	O157:H7	ST11	rST2124
ERR2602194	stx1 and stx2 positive	O157:H7	O157:H7	Tree3	O157:H7	ST11	rST2124
ERR2602195	stx1 and stx2 positive	O157:H7	O157:H7	Tree3	O157:H7	ST11	rST2124
ERR2602196	stx1 and stx2 positive	O157:H7	O157:H7	Tree3	O157:H7	ST11	rST2124
ERR2602197	stx1 and stx2 positive	O157:H7	O157:H7	Tree3	O157:H7	ST11	rST2124
ERR2602198	stx1 and stx2 positive	O157:H7	O157:H7	Tree3	O157:H7	ST11	rST2124
ERR2602199	stx1 and stx2 positive	O157:H7	O157:H7	Tree3	O157:H7	ST11	rST2124
ERR2602200	stx1 and stx2 positive	O157:H7	O157:H7	Tree3	O157:H7	ST11	rST2124
ERR2602201	stx1 and stx2 positive	O157:H7	O157:H7	Tree3	O157:H7	ST11	rST85288
ERR2602202	stx1 and stx2 positive	O157:H7	O157:H7	Tree3	O157:H7	ST11	rST85288
ERR2602203	stx1 and stx2 positive	O157:H7	O157:H7	Tree3	O157:H7	ST11	rST2124
ERR2602204	stx1 and stx2 positive	O157:H7	O157:H7	Tree3	O157:H7	ST11	rST85288
ERR2602205	stx1 and stx2 positive	O157:H7	O157:H7	Tree3	O157:H7	ST11	rST85288
ERR2602206	stx1 and stx2 positive	O157:H7	O157:H7	Tree3	O157:H7	ST11	rST85288
ERR2602207	stx1 and stx2 positive	O157:H7	O157:H7	Tree3	O157:H7	ST11	rST85288
ERR2602208	stx1 and stx2 positive	O157:H7	O157:H7	Tree3	O157:H7	ST11	rST85288
ERR2602209	stx1 and stx2 positive	O157:H7	O157:H7	Tree3	O157:H7	ST11	rST85288
ERR2602210	stx1 and stx2 positive	O157:H7	O157:H7	Tree3	O157:H7	ST11	rST85288
ERR2602211	stx1 and stx2 positive	O157:H7	O157:H7	Tree3	O157:H7	ST11	rST85288
ERR2602212	stx1 and stx2 positive	O157:H7	O157:H7	Tree3	O157:H7	ST11	rST2124
ERR2602213	stx1 and stx2 positive	O157:H7	O157:H7	Tree3	O157:H7	ST11	rST85288
ERR2602214	stx1 and stx2 positive	O157:H7	O157:H7	Tree3	O157:H7	ST11	rST85288
ERR2602215	stx1 and stx2 positive	O157:H7	O157:H7	Tree3	O157:H7	ST11	rST85288
ERR2602216	stx1 and stx2 positive	O157:H7	O157:H7	Tree3	O157:H7	ST11	rST2124
ERR2602217	stx1 and stx2 positive	O157:H7	O157:H7	Tree3	O157:H7	ST11	rST2124
ERR2602218	stx2 positive	O157:H7	O157:H7	Tree3	O157:H7	ST11	rST2114
ERR2602219	stx2 positive	C15	C15	Tree12	O104:H4	ST678	rST15152
ERR2602223	stx2 positive	GM1	GM1	Tree4	O146:H28	ST738	rST85415
ERR2602224	stx2 positive	O157:H7	O157:H7	Tree3	O157:H7	ST11	rST2114
ERR2602225	stx2 positive	O157:H7	O157:H7	Tree3	O157:H7	ST11	rST2114
ERR2602227	stx2 positive	O157:H7	O157:H7	Tree3	O157:H7	ST11	rST2114
ERR2602228	stx2 positive	O157:H7	O157:H7	Tree3	O157:H7	ST11	rST2114
ERR2602229	stx2 positive	O157:H7	O157:H7	Tree3	O157:H7	ST11	rST2114
ERR2602230	stx2 positive	O157:H7	O157:H7	Tree3	O157:H7	ST11	rST2114
ERR2602231	stx2 positive	O157:H7	O157:H7	Tree3	O157:H7	ST11	rST2114
ERR2602232	stx2 positive	O157:H7	O157:H7	Tree3	O157:H7	ST11	rST2114
ERR2602233	stx2 positive	O157:H7	O157:H7	Tree3	O157:H7	ST11	rST2114
ERR2602234	stx2 positive	O157:H7	O157:H7	Tree3	O157:H7	ST11	rST2114
ERR2602235	stx2 positive	O157:H7	O157:H7	Tree3	O157:H7	ST11	rST2114
ERR2602236	stx2 positive	O157:H7	O157:H7	Tree3	O157:H7	ST11	rST2114
ERR2602237	stx2 positive	C1,O26:H11	C1	Tree9	O26:H11	ST21	rST2264
ERR2602238	stx2 positive	C5	C5	Tree1	O121:H19	ST655	rST1692
ERR2602240	stx2 positive	O157:H7	O157:H7	Tree3	O157:H7	ST11	rST2124
ERR2602241	stx2 positive	O157:H7	O157:H7	Tree3	O157:H7	ST11	rST2124
ERR2602242	stx2 positive	O157:H7	O157:H7	Tree3	O157:H7	ST11	rST2124
ERR2602243	stx2 positive	O157:H7	O157:H7	Tree3	O157:H7	ST11	rST2124
ERR2602244	stx2 positive	O157:H7	O157:H7	Tree3	O157:H7	ST11	rST2124
ERR2704795	stx2 positive	C15	C15	Tree12	O104:H4	ST678	NA
ERR2704796	stx2 positive	C15	C15	Tree12	O104:H4	ST678	NA
ERR271434	stx2 positive	AM18	AM18	Tree5	O141:H4	ST10	rST29383
ERR2817243	stx1 and stx2 positive	C1,O111:H8	C1	Tree9	O111:H8	ST16	rST2258
ERR2834500	stx1 and stx2 positive	O157:H7	O157:H7	Tree3	O157:H7	ST11	rST105355
ERR2834501	stx1 and stx2 positive	O157:H7	O157:H7	Tree3	O157:H7	ST11	rST105355
ERR2834502	stx1 and stx2 positive	O157:H7	O157:H7	Tree3	O157:H7	ST11	rST105355
ERR2834503	stx1 and stx2 positive	O157:H7	O157:H7	Tree3	O157:H7	ST11	rST105355
ERR2834504	stx1 and stx2 positive	O157:H7	O157:H7	Tree3	O157:H7	ST11	rST85288
ERR2834505	stx1 and stx2 positive	O157:H7	O157:H7	Tree3	O157:H7	ST11	rST85288
ERR2834506	stx1 and stx2 positive	O157:H7	O157:H7	Tree3	O157:H7	ST11	rST85288
ERR2834507	stx1 and stx2 positive	O157:H7	O157:H7	Tree3	O157:H7	ST11	rST85288
ERR2834508	stx1 and stx2 positive	O157:H7	O157:H7	Tree3	O157:H7	ST11	rST85288
ERR2834509	stx1 and stx2 positive	O157:H7	O157:H7	Tree3	O157:H7	ST11	rST85288
ERR2834510	stx1 and stx2 positive	O157:H7	O157:H7	Tree3	O157:H7	ST11	rST85288
ERR2834511	stx1 and stx2 positive	O157:H7	O157:H7	Tree3	O157:H7	ST11	NA
ERR2834512	stx1 and stx2 positive	O157:H7	O157:H7	Tree3	O157:H7	ST11	rST85288
ERR2834513	stx1 and stx2 positive	O157:H7	O157:H7	Tree3	O157:H7	ST11	rST85288
ERR2834514	stx1 and stx2 positive	O157:H7	O157:H7	Tree3	O157:H7	ST11	rST85288
ERR2834515	stx1 positive	C3	C3	Tree1	O182:H25	ST300	NA
ERR2834516	stx2 positive	AM1	AM1	Tree5	O15:H16	ST325	rST104725
ERR2834517	stx2 positive	C5	C5	Tree1	O121:H19	ST655	rST1693
ERR2834519	stx1 positive	C1,O26:H11	C1	Tree9	O26:H11	ST21	rST49330
ERR3061981	stx1 positive	C1,O111:H8	C1	Tree9	O111:H8	ST16	rST2258
ERR3062036	stx1 and stx2 positive	O157:H7	O157:H7	Tree3	O157:H7	ST11	rST2124
ERR3140736	stx2 positive	B2M14	B2M14	Tree3	O50/O2:H6	ST141	NA
ERR3140738	stx2 positive	B2M14	B2M14	Tree3	O50/O2:H6	ST141	NA
ERR3153913	stx2 positive	AM6	AM6	Tree5	O80:H2	ST301	rST146664
ERR3307793	stx1 positive	AM2	AM2	Tree5	O136:H16	ST329	rST15586
ERR3308897	stx1 positive	B1M37	B1M37	Tree12	O55:H12	ST101	rST144680
ERR3308904	stx2 positive	C6	C6	Tree2	O145:H28	ST32	rST1534
ERR3308906	stx1 and stx2 positive	C17	C17	Tree13	O130:H11	ST297	rST144684
ERR3308910	stx2 positive	B2M5	B2M5	Tree3	O63:H6	ST583	rST1523
ERR3308911	stx2 positive	CM6	CM6	Tree6	O8:H19	ST88	rST144685
ERR3308913	stx1 and stx2 positive	C14	C14	Tree5	O113:H4	ST10	rST30540
ERR3308914	stx1 and stx2 positive	C14	C14	Tree5	O113:H4	ST10	rST138262
ERR3308915	stx1 and stx2 positive	C14	C14	Tree5	O113:H4	ST10	rST138259
ERR3308928	stx1 and stx2 positive	B1M27,B1M36	B1M27	Tree10	O181:H49	ST173	rST144683
ERR3308929	stx1 positive	C7	C7	Tree9	O91:H14	ST33	rST138263
ERR3308932	stx1 positive	C3	C3	Tree1	O84:H2	ST306	rST29990
ERR3308935	stx2 positive	B2M8	B2M8	Tree3	O110:H31	ST812	rST144682
ERR3308936	stx2 positive	Non assignment	AM8	Tree1	O100:H20	ST2514	rST138260
ERR3308996	stx2 positive	EM4	EM4	Tree3	O27:H30	ST753	rST58863
ERR3308997	stx1 positive	AM11	AM11	Tree5	H32	ST10	rST144681
ERR3309002	stx1 and stx2 positive	C1,O26:H11	C1	Tree9	O26:H11	ST21	rST2276
ERR3309004	stx1 positive	C3	C3	Tree1	O182:H25	ST300	rST138278
ERR3309009	stx1 and stx2 positive	AM19	AM19	Tree5	O38:H26	ST10	rST38652
ERR3309020	stx2 positive	Non assignment	Non assignment	Tree1	O132:H34	ST582	rST34186
ERR3309023	stx2 positive	AM6,AM37-O45:H2	AM6	Tree5	O80:H2	ST301	rST144686
ERR3309024	stx2 positive	C6	C6	Tree2	O145:H28	ST32	rST15057
ERR3309025	stx2 positive	O157:H7	O157:H7	Tree3	O157:H7	ST11	rST2124
ERR3309027	stx2 positive	Non assignment	Non assignment	Tree1	O8:H9	ST767	rST1596
ERR3309028	stx2 positive	CM6	CM6	Tree6	O8:H19	ST88	rST-90856
ERR3309094	stx2 positive	B2M14	B2M14	Tree3	O50/O2:H6	ST141	rST146897
ERR3309095	stx2 positive	Non assignment	Non assignment	Tree1	O109:H21	ST40	rST-90855
ERR3309098	stx2 positive	AM6	AM6	Tree5	O80:H2	ST301	rST1934
ERR3309100	stx2 positive	B1M38	B1M38	Tree12	O168:H8	ST718	rST138265
ERR3309103	stx2 positive	AM6	AM6	Tree5	O80:H2	ST301	rST1934
ERR3309104	stx2 positive	EM4	EM4	Tree3	O27:H30	ST753	rST58863
ERR3309110	stx1 positive	B1M80	B1M80	Tree13	O112ab:H2	ST388	rST144687
ERR3309112	stx1 and stx2 positive	O157:H7	O157:H7	Tree3	O157:H7	ST11	rST2124
ERR3309113	stx2 positive	C1,O26:H11	C1	Tree9	O26:H11	ST29	rST2235
ERR3309115	stx2 positive	Non assignment	Non assignment	Tree1	O36:H14	ST1176	rST42586
ERR3309117	stx2 positive	O157:H7	O157:H7	Tree3	O157:H7	ST11	rST2114
ERR3309122	stx1 and stx2 positive	B1M76	B1M76	Tree13	O104:H21	ST672	rST-90859
ERR3309123	stx2 positive	Non assignment	Non assignment	Tree1	O36:H14	ST1176	rST42586
ERR3309125	stx2 positive	Non assignment	Non assignment	Tree1	O36:H14	ST1176	rST42586
ERR3309126	stx2 positive	Non assignment	Non assignment	Tree1	O36:H14	ST1176	rST42586
ERR3309128	stx1 positive	C2,O103:H2	C2	Tree13	O103:H2	ST17	rST15619
ERR3309129	stx2 positive	O157:H7	O157:H7	Tree3	O157:H7	ST11	rST2114
ERR3309130	stx2 positive	C6	C6	Tree2	O145:H28	ST32	rST15057
ERR3309131	stx2 positive	O157:H7	O157:H7	Tree8	O157:H7	ST1804	rST29411
ERR3309152	stx2 positive	O157:H7	O157:H7	Tree3	O157:H7	ST11	rST2117
ERR3309153	stx2 positive	O157:H7	O157:H7	Tree3	O157:H7	ST11	rST2114
ERR3309154	stx2 positive	O157:H7	O157:H7	Tree3	O157:H7	ST11	rST2131
ERR3309165	stx2 positive	O157:H7	O157:H7	Tree3	O157:H7	ST11	rST2124
ERR3309166	stx2 positive	Non assignment	Non assignment	Tree1	O125ac:H6	ST583	rST1523
ERR3309167	stx1 and stx2 positive	B1M85	B1M85	Tree13	O43:H2	ST937	rST29816
ERR3311950	stx2 positive	C1,O26:H11	C1	Tree9	O26:H11	ST21	rST2264
ERR3311951	stx2 positive	C1,O26:H11	C1	Tree9	O26:H11	ST21	rST2264
ERR3311952	stx2 positive	C1,O26:H11	C1	Tree9	O26:H11	ST21	rST2264
ERR3317700	stx1 positive	C2,O103:H2	C2	Tree13	O103:H2	ST17	rST15619
ERR3317706	stx2 positive	AM6	AM6	Tree5	O80:H2	ST301	rST1934
ERR3317707	stx2 positive	C6	C6	Tree2	O145:H28	ST32	rST15057
ERR3317710	stx2 positive	O157:H7	O157:H7	Tree3	O157:H7	ST11	rST2124
ERR3317711	stx2 positive	Non assignment	B2M8	Tree1	O110:H31	ST812	rST144682
ERR3317715	stx1 and stx2 positive	B1M4	B1M4	Tree6	O181:H16	ST6274	rST45610
ERR3317716	stx2 positive	C4	C4	Tree1	O177:H25	ST659	rST138267
ERR3317717	stx1 and stx2 positive	O157:H7	O157:H7	Tree3	O157:H7	ST11	rST2124
ERR3317718	stx1 and stx2 positive	O157:H7	O157:H7	Tree3	O157:H7	ST11	rST2124
ERR3317719	stx2 positive	O157:H7	O157:H7	Tree3	O157:H7	ST11	rST2131
ERR3317720	stx1 and stx2 positive	O157:H7	O157:H7	Tree3	O157:H7	ST11	rST2124
ERR3317721	stx2 positive	C1,O26:H11	C1	Tree9	O26:H11	ST21	rST2264
ERR3317722	stx1 and stx2 positive	O157:H7	O157:H7	Tree3	O157:H7	ST11	rST2124
ERR3317724	stx2 positive	O157:H7	O157:H7	Tree3	O157:H7	ST11	rST2124
ERR3317725	stx1 and stx2 positive	C2,O103:H2	C2	Tree13	O103:H2	ST17	rST144689
ERR3317726	stx1 and stx2 positive	B1M76	B1M76	Tree13	O104:H21	ST672	rST115064
ERR3317727	stx2 positive	O157:H7	O157:H7	Tree8	O157:H7	ST587	rST2114
ERR3317728	stx1 and stx2 positive	O157:H7	O157:H7	Tree3	O157:H7	ST11	rST88779
ERR3317729	stx1 and stx2 positive	O157:H7	O157:H7	Tree3	O157:H7	ST11	rST2124
ERR3317730	stx1 and stx2 positive	O157:H7	O157:H7	Tree3	O157:H7	ST11	rST2124
ERR3317731	stx2 positive	O157:H7	O157:H7	Tree3	O157:H7	ST11	rST2124
ERR3317732	stx2 positive	O157:H7	O157:H7	Tree3	O157:H7	ST11	rST47813
ERR3317733	stx1 and stx2 positive	O157:H7	O157:H7	Tree3	O157:H7	ST11	rST2124
ERR3317735	stx1 positive	C2,O103:H2	C2	Tree13	O103:H2	ST17	rST15628
ERR3317736	stx2 positive	O157:H7	O157:H7	Tree3	O157:H7	ST11	rST2117
ERR3317737	stx1 and stx2 positive	O157:H7	O157:H7	Tree3	O157:H7	ST11	rST2124
ERR3317738	stx1 and stx2 positive	O157:H7	O157:H7	Tree3	O157:H7	ST11	rST2124
ERR3317741	stx2 positive	C13	C13	Tree14	O113:H21	ST223	rST144694
ERR3317742	stx2 positive	Non assignment	Non assignment	Tree1	O63:H6	ST583	rST1523
ERR3317744	stx1 positive	B1M110	B1M110	Tree13	H21	ST40	rST1624
ERR3317747	stx2 positive	B2M5	B2M5	Tree3	H6	ST583	rST1523
ERR3317751	stx2 positive	Non assignment	Non assignment	Tree1	O8:H14	ST136	rST42710
ERR3317752	stx1 positive	C2,O103:H2	C2	Tree13	O103:H2	ST17	rST-90868
ERR3322753	stx2 positive	AM6	AM6	Tree5	O80:H2	ST301	rST1934
ERR3322755	stx2 positive	EM4	EM4	Tree3	O27:H30	ST753	rST58863
ERR3322756	stx2 positive	B1M39	B1M39	Tree11	H8	ST26	rST15612
ERR3322757	stx2 positive	Non assignment	Non assignment	Tree1	O101:H9	ST10	rST71671
ERR3322758	stx2 positive	Non assignment	Non assignment	Tree1	O101:H9	ST10	rST144688
ERR3322759	stx2 positive	EM4	EM4	Tree3	O27:H30	ST753	rST58863
ERR3322760	stx1 and stx2 positive	C12	C12	Tree10	O76:H19	ST675	rST14960
ERR3322761	stx1 and stx2 positive	C12,CM4	C12	Tree10	O76:H19	ST675	rST14960
ERR3322762	stx1 positive	B1M85	B1M85	Tree13	O43:H2	ST937	rST29816
ERR3322763	stx1 and stx2 positive	GM3	GM3	Tree4	O183:H18	ST657	rST138269
ERR3322765	stx1 and stx2 positive	B1M29	B1M29	Tree7	O178:H7	ST278	rST1602
ERR3322766	stx2 A	AM22	AM22	Tree5	O9:H4	ST46	NA
ERR3322773	stx1 and stx2 positive	O157:H7	O157:H7	Tree3	O157:H7	ST11	rST2124
ERR3322776	stx2 positive	O157:H7	O157:H7	Tree3	O157:H7	ST11	rST30450
ERR3322777	stx1 positive	O157:H7	O157:H7	Tree3	O157:H7	ST11	rST2124
ERR3322778	stx1 and stx2 positive	O157:H7	O157:H7	Tree3	O157:H7	ST11	rST2124
ERR3322780	stx1 and stx2 positive	O157:H7	O157:H7	Tree3	O157:H7	ST11	rST2124
ERR3322781	stx2 positive	O157:H7	O157:H7	Tree3	O157:H7	ST11	rST2124
ERR3322786	stx1 and stx2 positive	B1M4	B1M4	Tree6	O181:H16	ST6274	rST45610
ERR3322787	stx1 positive	B1M85	B1M85	Tree13	O43:H2	ST937	rST29816
ERR3322788	stx2 positive	O157:H7	O157:H7	Tree3	O157:H7	ST11	rST2124
ERR3322789	stx1 and stx2 positive	O157:H7	O157:H7	Tree3	O157:H7	ST11	rST144695
ERR3322790	stx1 and stx2 positive	O157:H7	O157:H7	Tree3	O157:H7	ST11	rST48050
ERR3322795	stx2 positive	AM6	AM6	Tree5	O80:H2	ST301	rST1934
ERR3322796	stx2 positive	B1M1	B1M1	Tree14	O2:H29	ST515	rST144701
ERR3322797	stx2 A	O157:H7	O157:H7	Tree2	H7	ST11	rST2105
ERR3322798	stx1 positive	C3	C3	Tree1	O98:H21	ST306	rST29990
ERR3322799	stx2 positive	O157:H7	O157:H7	Tree3	O157:H7	ST11	rST2124
ERR3322803	stx2 positive	AM14	AM14	Tree5	O100:H30	ST993	rST138274
ERR3322804	stx1 positive	DM13,DM14	DM13	Tree4	O15:H18	ST69	rST14827
ERR3322811	stx1 positive	CM3	CM3	Tree6	H4	ST3101	rST29320
ERR3322812	stx2 positive	EM4	EM4	Tree3	O27:H30	ST753	rST138273
ERR3322817	stx1 positive	B1M85	B1M85	Tree13	O43:H2	ST937	rST29816
ERR3328016	stx1 and stx2 positive	C17	C17	Tree13	O3:H21	ST297	rST15082
ERR3328045	stx1 and stx2 positive	Non assignment	B1M110	Tree1	H21	ST40	rST144091
ERR3328202	stx2 positive	C13	C13	Tree14	O113:H21	ST223	rST1590
ERR3328207	stx1 positive	EM5	EM5	Tree3	H20	ST6060	rST35300
ERR3328214	stx2 positive	C13	C13	Tree14	O113:H21	ST223	rST1590
ERR3328357	stx2 positive	B1M10	B1M10	Tree13	H16	ST295	rST113153
ERR3328358	stx1 and stx2 positive	C17	C17	Tree13	O3:H21	ST297	rST15082
ERR3328408	stx2 positive	C17	C17	Tree13	O179:H8	ST297	rST15082
ERR3328506	stx1 and stx2 positive	C17	C17	Tree13	O3:H21	ST297	rST15082
ERR3328586	stx1 and stx2 positive	B1M29	B1M29	Tree7	O178:H7	ST278	rST112853
ERR3328591	stx2 positive	B1M43	B1M43	Tree11	O174:H21	ST677	rST146347
ERR3328676	stx1 and stx2 positive	C17	C17	Tree13	O3:H21	ST297	rST15082
ERR3328717	stx1 positive	C12	C12	Tree10	O76:H19	ST675	rST14960
ERR3328738	stx1 and stx2 positive	C17	C17	Tree13	O3:H21	ST297	rST15082
ERR3328741	stx1 and stx2 positive	B1M12	B1M12	Tree13	O96:H19	ST9582	rST112939
ERR3328870	stx1 and stx2 positive	C17	C17	Tree13	O3:H21	ST297	rST15082
ERR3328902	stx2 positive	B1M11	B1M11	Tree13	O171:H2	ST332	rST144122
ERR3328954	stx1 and stx2 positive	C17	C17	Tree13	O3:H21	ST297	rST15082
ERR3328963	stx1 and stx2 positive	C17	C17	Tree13	O3:H21	ST297	rST15082
ERR3329003	stx2 positive	C17	C17	Tree13	O3:H21	ST297	rST15082
ERR3329006	stx2 positive	C17	C17	Tree13	O3:H21	ST297	rST15082
ERR3329075	stx1 and stx2 positive	C17	C17	Tree13	O3:H21	ST297	rST15082
ERR3329076	stx1 positive	C7	C7	Tree9	O91:H14	ST33	rST144224
ERR3329125	stx1 positive	B1M110	B1M110	Tree13	H21	ST40	rST1624
ERR3329135	stx1 and stx2 positive	B1M84	B1M84	Tree13	H21	ST1248	rST117753
ERR3329146	stx1 positive	B1M8	B1M8	Tree7	O174:H8	ST13	rST113130
ERR3329167	stx2 positive	Non assignment	Non assignment	Tree1	O99:H4	ST110	rST113146
ERR3329168	stx2 positive	B1M43	B1M43	Tree11	O174:H21	ST677	rST30606
ERR3329271	stx1 and stx2 positive	C12	C12	Tree10	O134/O76:H19	ST675	rST144143
ERR3329426	stx1 and stx2 positive	C17	C17	Tree13	O3:H21	ST297	rST144166
ERR3330165	stx1 and stx2 positive	Non assignment	C16	Tree1	O136:H19	ST201	rST144141
ERR3330168	stx1 and stx2 positive	C17	C17	Tree13	O3:H21	ST9433	rST15082
ERR3330189	stx2 positive	C13	C13	Tree14	O113:H21	ST223	rST1590
ERR3330193	stx1 positive	B1M34	B1M34	Tree12	O150:H8	ST9541	rST1586
ERR3330214	stx1 positive	B1M12	B1M12	Tree13	O5:H19	ST447	rST117684
ERR3330278	stx2 positive	Non assignment	Non assignment	Tree1	O23:H21	ST9648	rST47388
ERR3330279	stx1 positive	C12	C12	Tree10	O76:H19	ST675	rST14960
ERR3330280	stx1 positive	C8	C8	Tree11	O146:H21	ST442	rST1629
ERR3330286	stx2 positive	Non assignment	Non assignment	Tree1	O23:H21	ST9648	rST47388
ERR3330296	stx1 and stx2 positive	C17	C17	Tree13	O3:H21	ST297	rST144187
ERR3330511	stx1 and stx2 positive	C17	C17	Tree13	O3:H21	ST297	rST15082
ERR3330590	stx1 and stx2 positive	C17	C17	Tree13	O3:H21	ST297	rST146433
ERR3330592	stx1 and stx2 positive	C17	C17	Tree13	O3:H21	ST297	rST146433
ERR3333477	stx1 positive	C1	C1	Tree9	O69:H11	ST21	rST2264
ERR3372555	stx2 positive	AM18	AM18	Tree5	O141:H4	ST1260	rST2008
ERR3415525	stx1 and stx2 positive	O157:H7	O157:H7	Tree3	O157:H7	ST11	rST30450
ERR3469362	stx2 positive	B1M11	B1M11	Tree13	O171:H2	ST332	NA
ERR3507083	stx2 positive	C2	C2	Tree13	O153:H2	ST17	rST144759
ERR351258	stx1 and stx2 positive	C1,O111:H8	C1	Tree9	O111:H8	ST16	rST2258
ERR351259	stx1 positive	C1,O26:H11	C1	Tree9	O26:H11	ST21	rST2264
ERR3531561	stx2 positive	AM14	AM14	Tree5	O100:H30	ST993	rST138364
ERR355891	stx2 positive	B2M14	B2M14	Tree3	O50/O2:H6	ST141	rST1520
ERR355892	stx2 positive	B2M14	B2M14	Tree3	O50/O2:H6	ST141	rST1520
ERR355893	stx2 positive	B2M14	B2M14	Tree3	O50/O2:H6	ST141	NA
ERR355894	stx2 positive	B2M14	B2M14	Tree3	O50/O2:H6	ST141	rST1520
ERR355895	stx2 positive	B2M14	B2M14	Tree3	O50/O2:H6	ST141	rST29713
ERR355896	stx2 positive	B2M14	B2M14	Tree3	O50/O2:H6	ST141	rST1520
ERR3970412	stx2 positive	Non assignment	Non assignment	Tree1	O130:H45	ST4214	NA
ERR3970416	stx2 positive	Non assignment	Non assignment	Tree1	O130:H45	ST4214	NA
ERR3970420	stx2 positive	Non assignment	Non assignment	Tree1	O130:H45	ST4214	NA
ERR3970424	stx2 positive	Non assignment	Non assignment	Tree1	O130:H45	ST4214	NA
ERR3985365	stx2 positive	Non assignment	Non assignment	Tree1	O55:H27	NA	NA
ERR3985373	stx2 positive	Non assignment	Non assignment	Tree1	O55:H27	NA	NA
ERR433239	stx1 positive	C1,O26:H11	C1	Tree9	O26:H11	ST21	rST29581
ERR433240	stx1 positive	C1,O26:H11	C1	Tree9	O26:H11	ST21	rST29581
ERR433241	stx1 positive	C1,O26:H11	C1	Tree9	O26:H11	ST1705	rST2264
ERR433242	stx1 positive	C1,O26:H11	C1	Tree9	O26:H11	ST21	rST29581
ERR433243	stx1 positive	C1,O26:H11	C1	Tree9	O26:H11	ST21	rST29581
ERR433245	stx1 positive	C1,O26:H11	C1	Tree9	O26:H11	ST21	rST29581
ERR433248	stx1 positive	C1,O26:H11	C1	Tree9	O26:H11	ST21	rST29581
ERR433249	stx1 positive	C1,O26:H11	C1	Tree9	O26:H11	ST1705	rST2264
ERR433250	stx1 positive	C1,O26:H11	C1	Tree9	O26:H11	ST1705	rST2264
ERR433253	stx1 positive	C1,O26:H11	C1	Tree9	O26:H11	ST1705	rST2264
ERR433255	stx1 and stx2 positive	C1,O26:H11	C1	Tree9	O26:H11	ST21	rST29581
ERR433256	stx1 positive	C1,O26:H11	C1	Tree9	O26:H11	ST21	rST29581
ERR433257	stx1 positive	C1,O26:H11	C1	Tree9	O26:H11	ST21	rST29581
ERR433258	stx1 and stx2 positive	C1,O26:H11	C1	Tree9	O26:H11	ST21	rST29581
ERR433259	stx1 positive	C1,O26:H11	C1	Tree9	O26:H11	ST1705	rST2264
ERR433260	stx1 positive	C1,O26:H11	C1	Tree9	O26:H11	ST1705	rST2264
ERR433261	stx1 positive	C1,O26:H11	C1	Tree9	O26:H11	ST21	rST29581
ERR433265	stx1 positive	C1,O26:H11	C1	Tree9	O26:H11	ST21	rST2274
ERR433268	stx2 positive	C4	C4	Tree1	O165:H25	ST119	rST1639
ERR433269	stx2 positive	C4	C4	Tree1	O165:H25	ST119	rST1639
ERR433271	stx2 positive	C4	C4	Tree1	O165:H25	ST119	rST1639
ERR433275	stx2 positive	C4	C4	Tree1	O165:H25	ST119	rST1639
ERR433278	stx2 positive	C4	C4	Tree1	O165:H25	ST119	rST1639
ERR433280	stx2 positive	C4	C4	Tree1	O165:H25	ST119	rST1639
ERR433281	stx1 and stx2 positive	C4	C4	Tree1	O165:H25	ST119	rST1639
ERR433285	stx2 positive	C4	C4	Tree1	O165:H25	ST119	rST1639
ERR433287	stx2 positive	C4	C4	Tree1	O165:H25	ST119	rST1639
ERR433288	stx2 positive	C4	C4	Tree1	O165:H25	ST119	rST1639
ERR433289	stx2 positive	C4	C4	Tree1	O165:H25	ST119	rST1639
ERR433291	stx1 positive	C3	C3	Tree1	O156:H25	ST300	rST15641
ERR433294	stx1 positive	C3	C3	Tree1	O156:H25	ST300	rST15641
ERR433299	stx1 positive	C3	C3	Tree1	O156:H25	ST688	rST15641
ERR433305	stx2 positive	C4	C4	Tree1	O165:H25	ST119	rST1639
ERR433306	stx1 positive	C3	C3	Tree1	O156:H25	ST688	rST15641
ERR433308	stx1 positive	C3	C3	Tree1	O156:H25	ST300	rST15641
ERR433310	stx1 positive	C3	C3	Tree1	O156:H25	ST300	rST15641
ERR433312	stx1 positive	C3	C3	Tree1	O156:H25	ST300	rST15641
ERR433313	stx1 positive	C3	C3	Tree1	O156:H25	ST300	NA
ERR433314	stx1 positive	C3	C3	Tree1	O156:H25	ST300	rST15641
ERR433315	stx1 positive	C3	C3	Tree1	O156:H25	ST300	rST15641
ERR433316	stx1 positive	C3	C3	Tree1	O156:H25	ST300	rST15641
ERR433317	stx2 positive	O157:H7	O157:H7	Tree3	O157:H7	ST11	rST2105
ERR433318	stx2 positive	O157:H7	O157:H7	Tree3	O157:H7	ST11	rST2105
ERR433319	stx2 positive	O157:H7	O157:H7	Tree3	O157:H7	ST11	rST2105
ERR433320	stx1 and stx2 positive	O157:H7	O157:H7	Tree3	O157:H7	ST11	rST2124
ERR433322	stx1 and stx2 positive	O157:H7	O157:H7	Tree3	O157:H7	ST11	rST2124
ERR433323	stx1 and stx2 positive	O157:H7	O157:H7	Tree3	O157:H7	ST11	rST2124
ERR433324	stx1 and stx2 positive	O157:H7	O157:H7	Tree3	O157:H7	ST11	rST2124
ERR433325	stx1 and stx2 positive	O157:H7	O157:H7	Tree3	O157:H7	ST11	rST2124
ERR433326	stx1 and stx2 positive	O157:H7	O157:H7	Tree3	O157:H7	ST11	rST2124
ERR433327	stx2 positive	O157:H7	O157:H7	Tree3	O157:H7	ST11	rST2105
ERR433329	stx1 and stx2 positive	O157:H7	O157:H7	Tree3	O157:H7	ST11	rST2124
ERR433330	stx2 positive	O157:H7	O157:H7	Tree3	O157:H7	ST11	rST2105
ERR433338	stx1 positive	C3	C3	Tree1	O84:H2	ST306	rST29990
ERR433340	stx2 positive	B1M49	B1M49	Tree13	O8:H21	ST1794	rST29493
ERR433341	stx1 positive	C2,O103:H2	C2	Tree13	O103:H2	ST17	rST15628
ERR433342	stx2 positive	B1M43	B1M43	Tree11	O174:H21	ST677	rST30630
ERR433346	stx2 positive	B1M43	B1M43	Tree11	O174:H21	ST677	rST30630
ERR433347	stx1 and stx2 positive	C3	C3	Tree1	O150:H2	ST306	rST30365
ERR433349	stx2 positive	B1M43	B1M43	Tree11	O174:H21	ST677	rST30630
ERR433350	stx2 positive	B1M43	B1M43	Tree11	O174:H21	ST677	rST30630
ERR433351	stx1 positive	C2,O103:H2	C2	Tree13	O103:H2	ST17	rST15619
ERR433354	stx2 positive	C13	C13	Tree14	O113:H21	ST223	rST1590
ERR433355	stx1 positive	C3	C3	Tree1	O182:H25	ST300	rST15593
ERR433357	stx1 positive	C3	C3	Tree1	O84:H2	ST306	rST29990
ERR433358	stx1 positive	C3	C3	Tree1	O182:H25	ST300	rST15593
ERR433360	stx1 positive	C3	C3	Tree1	O182:H25	ST300	rST15593
ERR433361	stx1 positive	C3	C3	Tree1	O182:H25	ST300	rST15593
ERR433367	stx1 positive	C3	C3	Tree1	O182:H25	ST300	rST15593
ERR433372	stx1 positive	C3	C3	Tree1	O182:H25	ST300	rST15593
ERR433373	stx1 positive	C3	C3	Tree1	O182:H25	ST300	rST15593
ERR433378	stx1 and stx2 positive	C3,B1M52,B1M77	C3	Tree1	O153/O182:H25	ST300	rST15593
ERR433379	stx1 positive	C3	C3	Tree1	O182:H25	ST300	rST15593
ERR433384	stx1 positive	C3	C3	Tree1	O182:H25	ST300	rST15593
ERR433388	stx1 and stx2 positive	B1M77	B1M77	Tree14	O153:H25	ST58	rST1601
ERR433389	stx1 positive	C3	C3	Tree1	O182:H25	ST300	rST15593
ERR433393	stx2 positive	C4	C4	Tree1	O172:H25	ST660	rST30814
ERR433396	stx1 positive	C3	C3	Tree1	O182:H25	ST300	rST15593
ERR433397	stx2 positive	C4	C4	Tree1	O177:H25	ST342	rST29759
ERR433398	stx2 positive	C4	C4	Tree1	O177:H25	ST342	rST29759
ERR433404	stx1 positive	C3	C3	Tree1	O84:H2	ST306	rST30270
ERR433406	stx1 positive	C1,O26:H11	C1	Tree9	O26:H11	ST1705	rST2264
ERR433407	stx2 positive	C4	C4	Tree1	O177:H25	ST342	rST29759
ERR433410	stx2 positive	B1M77	B1M77	Tree14	O153:H25	ST58	rST29561
ERR436158	stx1 positive	C1,O26:H11	C1	Tree9	O26:H11	ST21	NA
ERR436159	stx2 positive	B1M11	B1M11	Tree13	O171:H2	ST332	NA
ERR436160	stx1 and stx2 positive	C13	C13	Tree14	O113:H21	ST223	NA
ERR436161	stx1 and stx2 positive	C1,O111:H8	C1	Tree9	O111:H8	ST294	NA
ERR436162	stx1 and stx2 positive	B1M46	B1M46	Tree10	O178:H19	ST205	NA
ERR436164	stx1 positive	C1,O26:H11	C1	Tree9	O26:H11	ST21	NA
ERR436165	stx1 and stx2 positive	B1M43	B1M43	Tree11	O174:H21	ST677	NA
ERR436166	stx1 and stx2 positive	B1M40	B1M40	Tree11	O91:H21	ST442	NA
ERR436168	stx1 positive	C1,O26:H11	C1	Tree9	O26:H11	ST21	rST2264
ERR436169	stx1 and stx2 positive	C10	C10	Tree14	O128ac:H2	ST25	NA
ERR436172	stx2 positive	C13	C13	Tree14	O113:H21	ST223	NA
ERR436173	stx1 positive	C2,O45:H2	C2	Tree1	O45:H2	ST17	NA
ERR436176	stx1 positive	C1,O26:H11	C1	Tree9	O26:H11	ST21	NA
ERR436177	stx1 and stx2 positive	C10	C10	Tree14	O128ac:H2	ST25	NA
ERR436179	stx1 and stx2 positive	C7	C7	Tree9	O91:H14	ST33	NA
ERR436181	stx1 positive	C1,O26:H11	C1	Tree9	O26:H11	ST21	NA
ERR436182	stx1 and stx2 positive	C10	C10	Tree14	O128ac:H2	ST25	NA
ERR436183	stx1 positive	C2,O103:H2	C2	Tree13	O103:H2	ST17	NA
ERR436185	stx2 positive	C13	C13	Tree14	O113:H21	ST223	NA
ERR436188	stx1 positive	C1,O26:H11	C1	Tree9	O26:H11	ST21	NA
ERR436190	stx1 positive	C1,O26:H11	C1	Tree9	O26:H11	ST21	NA
ERR436192	stx1 and stx2 positive	C1,O111:H8	C1	Tree9	O111:H8	ST294	rST2254
ERR436193	stx1 and stx2 positive	C1,O26:H11	C1	Tree9	O111:H11	ST21	NA
ERR436194	stx2 positive	B1M40	B1M40	Tree11	O91:H21	ST442	NA
ERR436195	stx1 and stx2 positive	C10	C10	Tree14	O128ac:H2	ST25	NA
ERR436197	stx1 and stx2 positive	C1,O111:H8	C1	Tree9	O111:H8	ST294	NA
ERR436198	stx1 positive	C1,O26:H11	C1	Tree9	O26:H11	ST21	NA
ERR436200	stx1 and stx2 positive	C10	C10	Tree14	O128ac:H2	ST25	NA
ERR436201	stx1 positive	C1,O26:H11	C1	Tree9	O26:H11	ST21	NA
ERR436202	stx1 and stx2 positive	C10	C10	Tree14	O128ac:H2	ST25	NA
ERR436203	stx1 and stx2 positive	C1,O111:H8	C1	Tree9	O111:H8	ST294	NA
ERR436204	stx2 positive	C13	C13	Tree14	O113:H21	ST223	NA
ERR436206	stx1 and stx2 positive	C1,O26:H11	C1	Tree9	O26:H11	ST21	NA
ERR436208	stx1 and stx2 positive	C1,O111:H8	C1	Tree9	O111:H8	ST294	NA
ERR436209	stx2 positive	B1M40	B1M40	Tree11	O91:H21	ST442	rST1629
ERR436210	stx2 positive	C2,O103:H2	C2	Tree13	O103:H2	ST17	NA
ERR436212	stx1 positive	C5	C5	Tree1	O121:H19	ST655	NA
ERR580963	stx1 and stx2 positive	O157:H7	O157:H7	Tree3	O157:H7	ST11	NA
ERR580964	stx1 and stx2 positive	O157:H7	O157:H7	Tree3	O157:H7	ST11	NA
ERR950204	stx1 positive	O157:H7	O157:H7	Tree3	O157:H7	ST11	rST59778
SRR094140	stx1 and stx2 positive	O157:H7	O157:H7	Tree3	O157:H7	ST11	NA
SRR094156	stx2 positive	O157:H7	O157:H7	Tree3	O157:H7	ST11	NA
SRR094161	stx2 positive	O157:H7	O157:H7	Tree3	O157:H7	ST11	NA
SRR094162	stx1 and stx2 positive	O157:H7	O157:H7	Tree3	O157:H7	ST11	NA
SRR094163	stx1 positive	O157:H7	O157:H7	Tree3	O157:H7	ST11	NA
SRR10000377	stx2 positive	C4	C4	Tree1	O165:H25	ST119	NA
SRR10000380	stx1 positive	C1	C1	Tree9	O71:H11	ST21	NA
SRR10000750	stx1 positive	C1,O118/O151:H16	C1	Tree9	O118/O151:H16	ST21	NA
SRR10000866	stx1 positive	C2,O103:H2	C2	Tree1	O103:H2	ST1967	NA
SRR10000875	stx2 positive	O157:H7	O157:H7	Tree3	O157:H7	ST11	NA
SRR10001027	stx2 positive	O157:H7	O157:H7	Tree3	O157:H7	ST11	NA
SRR10001094	stx1 and stx2 positive	C2,O45:H2	C2	Tree1	O45:H2	ST17	NA
SRR10001136	stx2 positive	O157:H7	O157:H7	Tree3	O157:H7	ST11	NA
SRR10001175	stx1 and stx2 positive	C7	C7	Tree9	O91:H14	ST33	NA
SRR10001180	stx2 positive	C4	C4	Tree1	O177:H25	ST659	NA
SRR10001182	stx2 positive	O157:H7	O157:H7	Tree3	O157:H7	ST11	NA
SRR10001184	stx1 and stx2 positive	C1,O111:H8	C1	Tree9	O111:H8	ST16	NA
SRR10001193	stx1 positive	C1,O111:H8	C1	Tree9	O111:H8	ST16	NA
SRR10001218	stx1 positive	C2,O103:H2	C2	Tree1	O103:H2	ST1967	NA
SRR10001251	stx1 and stx2 positive	O157:H7	O157:H7	Tree3	O157:H7	ST11	rST2124
SRR10001284	stx1 positive	C2,O103:H2	C2	Tree13	O103:H2	ST17	NA
SRR10001303	stx1 positive	C6	C6	Tree2	O145:H28	ST32	NA
SRR10001319	stx1 positive	C2,O103:H2	C2	Tree13	O103:H2	ST17	NA
SRR10001412	stx1 positive	C1,O26:H11	C1	Tree9	O26:H11	ST21	NA
SRR10002137	stx1 positive	C1,O26:H11	C1	Tree9	O26:H11	ST21	NA
SRR10002172	stx1 positive	C1	C1	Tree9	O71:H11	ST21	NA
SRR10002179	stx1 and stx2 positive	O157:H7	O157:H7	Tree3	O157:H7	ST11	NA
SRR10002230	stx1 positive	C1,O26:H11	C1	Tree9	O26:H11	ST21	NA
SRR10002237	stx1 and stx2 positive	O157:H7	O157:H7	Tree3	O157:H7	ST11	rST2124
SRR10002273	stx1 positive	C2,O45:H2	C2	Tree1	O45:H2	ST17	NA
SRR10002274	stx1 positive	C2,O103:H2	C2	Tree13	O103:H2	ST17	NA
SRR10002660	stx1 positive	C1,O118/O151:H16	C1	Tree9	O118/O151:H16	ST21	rST145144
SRR10002662	stx1 positive	C1,O118/O151:H16	C1	Tree9	O118/O151:H16	ST21	rST2264
SRR10002669	stx1 positive	C1,O118/O151:H16	C1	Tree9	O118/O151:H16	ST21	rST2264
SRR10003418	stx1 positive	C2,O103:H2	C2	Tree1	O103:H2	ST17	NA
SRR10003439	stx2 positive	O157:H7	O157:H7	Tree3	O157:H7	ST11	NA
SRR10003440	stx1 positive	C2,O103:H2	C2	Tree13	O103:H2	ST17	NA
SRR10003441	stx1 positive	C2	C2	Tree13	O118/O151:H2	ST17	NA
SRR10003445	stx1 and stx2 positive	C1,O111:H8	C1	Tree9	O111:H8	ST16	NA
SRR10003446	stx1 and stx2 positive	O157:H7	O157:H7	Tree3	O157:H7	ST11	NA
SRR10003448	stx1 positive	C2,O103:H2	C2	Tree1	H2	ST17	NA
[truncated: 36,536 more rows]
