# Supplementary material for: Improved Genomic Identification, Clustering, and Serotyping of Shiga Toxin-Producing Escherichia coli Using Cluster/Serotype-Specific Gene Markers
Source: Front Cell Infect Microbiol. 2022 Jan 10;11:772574. doi: 10.3389/fcimb.2021.772574 (PMC8785982; doi:10.3389/fcimb.2021.772574)
Supplement: Supplementary file 6 [file Table_3.xlsx]

## Sheet: Table S3
Table S3: stx negative E.coli in STEC clusters and lineages in identification dataset
Accession Number	Species	stx screening	Assignment by phylogenetic tree	ClermonTyper	Assignment by specific genes	Serotypes by SerotypeFinder	ST	rST
ERR1082533	ECOLI	stx negative	B1M118	B1	B1M118	O103:H2	ST2307	rST20
DRR103023	ECOLI	stx negative	B1M126	B1	B1M126	O8:H19	ST162	rST423
SRR3987555	ECOLI	stx negative	B1M32	B1	B1M32	O22:H8	ST446	rST36
DRR103020	ECOLI	stx negative	B1M38	B1	B1M38	O168:H8	ST718	rST16
SRR2415803	ECOLI	stx negative	B1M87	B1	B1M87	O110:H28	ST348	rST24
ERR135735	ECOLI	stx negative	B1M9	B1	B1M9	O152:H8	ST13	rST33
ERR1046060	ECOLI	stx negative	B2M9	B2	B2M9	O54:H45	ST491	rST69
DRR103288	ECOLI	stx negative	C1	B1	C1,O26:H11	O177:H11	ST765	rST22
ERR124654	ECOLI	stx negative	C1	B1	C1,O26:H11	O34:H9	ST29	rST211
ERR3142365	ECOLI	stx negative	C12	B1	C12	O76:H19	ST675	rST11
DRR018453	ECOLI	stx negative	C17	D	C17	O153:H49	ST297	rST281
ERR134540	ECOLI	stx negative	C18	E	C18	O55:H7	ST335	rST22
ERR1079208	ECOLI	stx negative	C2	B1	C2,O103:H2	O103:H2	ST17	rST295
ERR1079219	ECOLI	stx negative	C2	B1	C2,O103:H2	O103:H2	ST376	rST11
DRR103295	ECOLI	stx negative	C3	B1	C3	O182:H25	ST300	rST27
ERR1082541	ECOLI	stx negative	C3	B1	C3	O103:H25	ST343	rST17
ERR144948	ECOLI	stx negative	C4	A	C4	O145:H25	ST342	rST40
ERR197253	ECOLI	stx negative	C5	B1	C5	O121:H19	ST655	rST93
DRR103305	ECOLI	stx negative	C6	D	C6	O145:H28	ST32	rST64
ERR1218591	ECOLI	stx negative	C8	B1	C8	O146:H21	ST442	rST93
ERR135798	ECOLI	stx negative	C8	B1	C8	O146:H21	ST1992	rST22
ERR1082450	ECOLI	stx negative	DM18	D	DM18	O138:H14	ST42	rST16
SRR4046406	ECOLI	stx negative	DM8	D	DM8	O17/O77:H41	ST720	rST54
ERR2935499	ECOLI	stx negative	EM11	cladeI	EM11	O126:H27	ST3057	rST23
ERR1204076	ECOLI	stx negative	GM3	G	GM3	O24:H18	ST657	rST32
DRR076840	ECOLI	stx negative	O157:H7	E	O157:H7	O157:H7	ST11	NA
