# Supplementary material for: Improved Genomic Identification, Clustering, and Serotyping of Shiga Toxin-Producing Escherichia coli Using Cluster/Serotype-Specific Gene Markers
Source: Front Cell Infect Microbiol. 2022 Jan 10;11:772574. doi: 10.3389/fcimb.2021.772574 (PMC8785982; doi:10.3389/fcimb.2021.772574)
Supplement: Supplementary file 7 [file Table_4.xlsx]

## Sheet: Table S4
Table S4: The sensitivity and specificity of specific gene marker sets
Sensitivity: TP/(TP+FN)*100
Specificity: TN/(TN+FP)*100
NA: not enough isolates for testing
	Identification dataset		Vallidation dataset
Clusters/lineages	Sensitivity	Specificity	Sensitivity	Specificity
O157:H7	100	99.69	99.95	99.97
C1	100	99.79	100	99.97
C2	100	99.97	100	100
C3	100	100	99.8	100
C4	100	99.97	100	100
C5	100	100	100	100
C6	100	99.88	99.9	100
C7	100	99.97	100	100
C8	100	100	100	100
C9	100	100	100	100
C10	100	100	100	100
C11	100	100	100	100
C12	100	100	100	100
C13	100	100	100	100
C14	100	99.97	99.17	100
C15	100	100	100	100
C16	100	99.97	97.14	100
C17	100	99.97	100	100
C18	100	99.97	100	100
O26:H11	100	99.34	99.19	99.85
O103:H2	100	99.84	99.72	99.95
O111:H8	100	99.87	99.49	99.99
O45:H2 (C2)	100	99.97	99.12	99.99
O45:H2 (C3)	100	100	100	100
O45:H2 (AM37)	100	100	100	100
O118/O151:H16	100	99.97	99.8	99.97
O123:H2	100	99.72	100	100
AM1	100	100	100	100
AM10	100	100	100	100
AM11	100	100	100	100
AM12	100	100	100	99.96
AM13	100	100	100	100
AM14	100	100	100	100
AM15	100	100	100	100
AM16	100	100	NA	100
AM17	100	100	100	100
AM18	100	100	99	99.99
AM19	100	100	100	100
AM2	100	100	98.68	100
AM20	100	100	95	100
AM21	100	100	100	100
AM22	100	100	100	100
AM23	100	100	100	100
AM24	100	100	100	100
AM25	100	100	100	99.99
AM26	100	100	NA	100
AM27	100	100	100	100
AM28	100	100	NA	100
AM29	100	100	100	100
AM3	100	100	NA	100
AM30	100	100	100	100
AM31	100	100	100	100
AM32	100	100	NA	100
AM33	100	100	NA	100
AM34	100	100	NA	100
AM35	100	100	100	100
AM36	100	100	NA	100
AM37	100	100	100	100
AM4	100	100	NA	100
AM5	100	100	100	100
AM6	100	100	100	100
AM7	100	100	100	100
AM8	100	100	83.33	100
AM9	100	100	100	100
B1M1	100	100	100	100
B1M10	100	100	100	100
B1M100	100	100	NA	100
B1M101	100	100	100	100
B1M102	100	100	100	100
B1M103	100	100	100	100
B1M104	100	100	100	100
B1M105	100	100	NA	100
B1M106	100	100	100	100
B1M107	100	100	100	100
B1M108	100	100	NA	100
B1M109	100	100	100	100
B1M11	100	100	100	100
B1M110	100	100	96.55	100
B1M111	100	100	100	100
B1M112	100	100	NA	100
B1M113	100	100	100	100
B1M114	100	100	100	99.99
B1M115	100	100	100	100
B1M116	100	100	NA	100
B1M117	100	100	100	100
B1M118	100	100	NA	100
B1M119	100	100	100	100
B1M12	100	100	100	100
B1M120	100	100	100	100
B1M121	100	100	100	100
B1M122	100	99.94	100	100
B1M123	100	100	NA	100
B1M124	100	100	100	100
B1M125	100	100	100	100
B1M126	100	100	100	100
B1M13	100	100	100	100
B1M14	100	99.94	100	99.99
B1M15	100	100	100	100
B1M16	100	100	NA	100
B1M17	100	100	100	100
B1M18	100	100	100	100
B1M19	100	100	98.11	100
B1M2	100	100	100	99.99
B1M20	100	100	100	100
B1M21	100	100	NA	100
B1M22	100	100	88.89	100
B1M23	100	100	100	100
B1M24	100	100	100	100
B1M25	100	100	66.67	100
B1M26	100	100	NA	100
B1M27	100	100	95.89	100
B1M28	100	100	97.83	100
B1M29	100	100	100	100
B1M3	100	100	100	100
B1M30	100	100	100	100
B1M31	100	100	NA	100
B1M32	100	99.97	100	100
B1M33	100	100	NA	100
B1M34	100	100	100	100
B1M35	100	100	100	100
B1M36	100	100	90	100
B1M37	100	100	100	100
B1M38	100	100	100	100
B1M39	100	100	100	100
B1M4	100	100	100	99.99
B1M40	100	100	98.44	100
B1M41	100	100	NA	100
B1M42	100	100	NA	100
B1M43	100	99.85	100	100
B1M44	100	100	100	100
B1M45	100	100	100	100
B1M46	100	100	96	100
B1M47	100	100	100	100
B1M48	100	100	100	100
B1M49	100	100	100	100
B1M5	100	100	100	100
B1M50	100	100	100	100
B1M51	100	100	100	100
B1M52	100	100	100	99.99
B1M53	100	100	100	100
B1M54	100	100	90	100
B1M55	100	100	100	100
B1M56	100	100	100	100
B1M57	100	100	100	100
B1M58	100	100	100	100
B1M59	100	100	100	100
B1M6	100	100	100	100
B1M60	100	99.97	100	100
B1M61	100	100	NA	100
B1M62	100	100	66.67	100
B1M63	100	100	100	100
B1M64	100	100	100	100
B1M65	100	100	100	100
B1M66	100	100	100	100
B1M67	100	100	NA	100
B1M68	100	100	NA	100
B1M69	100	100	NA	100
B1M7	100	99.97	100	100
B1M70	100	100	NA	100
B1M71	100	100	NA	100
B1M72	100	100	100	100
B1M73	100	100	100	100
B1M74	100	100	100	100
B1M75	100	100	100	100
B1M76	100	100	100	100
B1M77	100	100	94.12	99.99
B1M78	100	100	100	100
B1M79	100	100	100	100
B1M8	100	100	100	100
B1M80	100	99.97	100	100
B1M81	100	100	75	100
B1M82	100	99.97	100	100
B1M83	100	100	NA	100
B1M84	100	100	100	100
B1M85	100	99.97	100	100
B1M86	100	100	100	100
B1M87	100	100	100	100
B1M88	100	100	100	100
B1M89	100	100	100	100
B1M9	100	100	100	100
B1M90	100	100	100	100
B1M91	100	100	100	100
B1M92	100	99.97	100	99.99
B1M93	100	100	NA	100
B1M94	100	100	97.56	99.99
B1M95	100	100	100	100
B1M96	100	100	100	100
B1M97	100	100	100	100
B1M98	100	100	100	100
B1M99	100	100	85.71	100
B2M1	100	100	100	100
B2M10	100	100	100	100
B2M11	100	100	100	99.98
B2M12	100	100	NA	100
B2M13	100	100	NA	100
B2M14	100	100	100	99.99
B2M2	100	100	100	100
B2M3	100	100	100	100
B2M4	100	100	100	100
B2M5	100	100	100	99.99
B2M6	100	100	100	100
B2M7	100	100	NA	100
B2M8	100	100	50	100
B2M9	100	100	100	100
CM1	100	99.88	100	99.99
CM2	100	100	100	100
CM3	100	100	98.25	100
CM4	100	100	NA	100
CM5	100	100	NA	100
CM6	100	100	100	100
CM7	100	100	NA	100
DM1	100	100	NA	100
DM10	100	100	100	100
DM11	100	100	100	100
DM12	100	100	100	100
DM13	100	100	100	100
DM14	100	100	100	99.99
DM15	100	100	100	100
DM16	100	100	100	100
DM17	100	100	100	100
DM18	100	100	100	100
DM19	100	100	100	100
DM2	100	100	NA	100
DM20	100	100	100	100
DM21	100	100	100	100
DM22	100	100	NA	100
DM3	100	100	NA	100
DM4	100	100	85.71	100
DM5	100	100	100	100
DM6	100	100	100	100
DM7	100	100	100	100
DM8	100	100	100	99.99
DM9	100	100	100	100
EM1	100	100	100	100
EM10	100	100	100	100
EM11	100	100	100	100
EM12	100	100	NA	100
EM13	100	100	100	100
EM14	100	100	200	100
EM15	100	100	100	100
EM16	100	100	88.89	100
EM17	100	100	100	100
EM18	100	100	100	100
EM19	100	100	NA	100
EM2	100	100	100	100
EM3	100	100	100	100
EM4	100	100	100	100
EM5	100	100	100	100
EM6	100	100	100	100
EM7	100	100	100	100
EM8	100	100	100	100
EM9	100	100	100	100
GM1	100	100	100	100
GM2	100	100	100	100
GM3	100	100	100	100
GM4	100	99.94	96.88	100
