# Supplementary material for: Improved Genomic Identification, Clustering, and Serotyping of Shiga Toxin-Producing Escherichia coli Using Cluster/Serotype-Specific Gene Markers
Source: Front Cell Infect Microbiol. 2022 Jan 10;11:772574. doi: 10.3389/fcimb.2021.772574 (PMC8785982; doi:10.3389/fcimb.2021.772574)
Supplement: Supplementary file 8 [file Table_5.xlsx]

## Sheet: Table S5
Table S5: The results of specfic gene mareker sets tested with 14,126 non-STEC E.coli isolates
Specificity: 100-(The number of hits) / (14126) *100
Clusters/lineages	No. of hits	Specificity
AM1	0	100
AM10	6	99.96
AM11	1	99.99
AM12	0	100
AM13	9	99.94
AM14	8	99.94
AM15	1	99.99
AM16	9	99.94
AM17	4	99.97
AM18	64	99.55
AM19	0	100
AM2	5	99.96
AM20	0	100
AM21	1	99.99
AM22	13	99.91
AM23	6	99.96
AM24	2	99.99
AM25	1	99.99
AM26	3	99.98
AM27	9	99.94
AM28	0	100
AM29	0	100
AM3	1	99.99
AM30	3	99.98
AM31	3	99.98
AM32	0	100
AM33	5	99.96
AM34	0	100
AM35	8	99.94
AM36	1	99.99
AM37	0	100
AM4	5	99.96
AM5	0	100
AM6	2	99.99
AM7	2	99.99
AM8	0	100
AM9	9	99.94
B1M1	2	99.99
B1M10	27	99.81
B1M100	11	99.92
B1M101	1	99.99
B1M102	4	99.97
B1M103	0	100
B1M104	2	99.99
B1M105	0	100
B1M106	7	99.95
B1M107	0	100
B1M108	4	99.97
B1M109	0	100
B1M11	4	99.97
B1M110	0	100
B1M111	10	99.93
B1M112	2	99.99
B1M113	7	99.95
B1M114	2	99.99
B1M115	0	100
B1M116	2	99.99
B1M117	22	99.85
B1M118	5	99.96
B1M119	0	100
B1M12	7	99.95
B1M120	0	100
B1M121	11	99.92
B1M122	11	99.92
B1M123	4	99.97
B1M124	0	100
B1M125	10	99.93
B1M126	6	99.96
B1M13	3	99.98
B1M14	0	100
B1M15	6	99.96
B1M16	14	99.9
B1M17	0	100
B1M18	0	100
B1M19	0	100
B1M2	8	99.94
B1M20	3	99.98
B1M21	1	99.99
B1M22	15	99.89
B1M23	0	100
B1M24	0	100
B1M25	8	99.94
B1M26	30	99.79
B1M27	6	99.96
B1M28	4	99.97
B1M29	0	100
B1M3	0	100
B1M30	0	100
B1M31	0	100
B1M32	8	99.94
B1M33	16	99.89
B1M34	1	99.99
B1M35	0	100
B1M36	0	100
B1M37	3	99.98
B1M38	4	99.97
B1M39	7	99.95
B1M4	0	100
B1M40	0	100
B1M41	0	100
B1M42	0	100
B1M43	23	99.84
B1M44	3	99.98
B1M45	0	100
B1M46	1	99.99
B1M47	0	100
B1M48	0	100
B1M49	16	99.89
B1M5	4	99.97
B1M50	9	99.94
B1M51	1	99.99
B1M52	11	99.92
B1M53	0	100
B1M54	2	99.99
B1M55	4	99.97
B1M56	11	99.92
B1M57	14	99.9
B1M58	1	99.99
B1M59	0	100
B1M6	0	100
B1M60	0	100
B1M61	2	99.99
B1M62	3	99.98
B1M63	3	99.98
B1M64	0	100
B1M65	0	100
B1M66	1	99.99
B1M67	11	99.92
B1M68	0	100
B1M69	3	99.98
B1M7	12	99.92
B1M70	0	100
B1M71	2	99.99
B1M72	0	100
B1M73	0	100
B1M74	0	100
B1M75	0	100
B1M76	0	100
B1M77	0	100
B1M78	0	100
B1M79	1	99.99
B1M8	2	99.99
B1M80	1	99.99
B1M81	0	100
B1M82	0	100
B1M83	0	100
B1M84	0	100
B1M85	0	100
B1M86	0	100
B1M87	3	99.98
B1M88	1	99.99
B1M89	4	99.97
B1M9	3	99.98
B1M90	7	99.95
B1M91	6	99.96
B1M92	2	99.99
B1M93	5	99.96
B1M94	1	99.99
B1M95	6	99.96
B1M96	4	99.97
B1M97	51	99.64
B1M98	1	99.99
B1M99	6	99.96
B2M1	18	99.87
B2M10	16	99.89
B2M11	6	99.96
B2M12	5	99.96
B2M13	7	99.95
B2M14	44	99.69
B2M2	3	99.98
B2M3	389	97.26
B2M4	20	99.86
B2M5	14	99.9
B2M6	6	99.96
B2M7	1	99.99
B2M8	0	100
B2M9	8	99.94
C1	42	99.7
C10	23	99.84
C11	9	99.94
C12	0	100
C13	6	99.96
C14	2	99.99
C15	0	100
C16	5	99.96
C17	29	99.8
C18	9	99.94
C2	7	99.95
C3	9	99.94
C4	10	99.93
C5	7	99.95
C6	6	99.96
C7	2	99.99
C8	11	99.92
C9	1	99.99
CM1	125	99.12
CM2	0	100
CM3	16	99.89
CM4	3	99.98
CM5	0	100
CM6	0	100
CM7	2	99.99
DM1	3	99.98
DM10	1	99.99
DM11	0	100
DM12	0	100
DM13	21	99.85
DM14	0	100
DM15	0	100
DM16	17	99.88
DM17	9	99.94
DM18	4	99.97
DM19	2	99.99
DM2	0	100
DM20	2	99.99
DM21	0	100
DM22	8	99.94
DM3	1	99.99
DM4	6	99.96
DM5	18	99.87
DM6	11	99.92
DM7	0	100
DM8	24	99.83
DM9	3	99.98
EM1	8	99.94
EM10	0	100
EM11	5	99.96
EM12	8	99.94
EM13	1	99.99
EM14	0	100
EM15	10	99.93
EM16	0	100
EM17	20	99.86
EM18	0	100
EM19	11	99.92
EM2	8	99.94
EM3	17	99.88
EM4	1	99.99
EM5	20	99.86
EM6	13	99.91
EM7	5	99.96
EM8	18	99.87
EM9	2	99.99
GM1	2	99.99
GM2	8	99.94
GM3	0	100
GM4	1	99.99
O103:H2	2	99.99
O111:H8	1	99.99
O118/O151:H16	0	100
O123:H2	0	100
O157:H7	9	99.94
O26:H11	28	99.8
O45:H2 (AM37)	0	100
O45:H2 (C2)	0	100
O45:H2 (C3)	0	100
