# Supplementary material for: Improved Genomic Identification, Clustering, and Serotyping of Shiga Toxin-Producing Escherichia coli Using Cluster/Serotype-Specific Gene Markers
Source: Front Cell Infect Microbiol. 2022 Jan 10;11:772574. doi: 10.3389/fcimb.2021.772574 (PMC8785982; doi:10.3389/fcimb.2021.772574)
Supplement: Supplementary file 9 [file Table_6.xlsx]

## Sheet: Table S6
Table S6: Subset of combined gene sets for elimination of false cluster assignment
Subset 1	AM6 marker set	AM37-O45:H2 marker set	Assignment
Isolate	+	+	AM6
Isolate	-	+	AM37-O45:H2
Isolate	+	-	AM6
Subset 2	B1M106 marker set	B1M92 marker set	Assignment
Isolate	+	+	B1M106
Isolate	-	+	B1M92
Isolate	+	-	B1M106
Subset 3	B1M126 marker set	B1M2 marker set	Assignment
Isolate	+	+	B1M126
Isolate	-	+	B1M2
Isolate	+	-	B1M126
Subset 4	B1M27 marker set	B1M36 marker set	Assignment
Isolate	+	+	B1M27
Isolate	-	+	B1M36
Isolate	+	-	B1M27
Subset 5	B1M28 marker set	AM28 marker set	Assignment
Isolate	+	+	B1M28
Isolate	-	+	AM28
Isolate	+	-	B1M28
Subset 6	B1M30 marker set	B1M78 marker set	Assignment
Isolate	+	+	B1M30
Isolate	-	+	B1M78
Isolate	+	-	B1M30
Subset 7	B1M30 marker set	C15 marker set	Assignment
Isolate	+	+	B1M30
Isolate	-	+	C15
Isolate	+	-	B1M30
Subset 8	B1M57 marker set	B1M33 marker set	Assignment
Isolate	+	+	B1M57
Isolate	-	+	B1M33
Isolate	+	-	B1M57
Subset 9	B1M35 marker set	B1M114 marker set	Assignment
Isolate	+	+	B1M35
Isolate	-	+	B1M114
Isolate	+	-	B1M35
Subset 10	B1M36 marker set	B1M114 marker set	Assignment
Isolate	+	+	B1M36
Isolate	-	+	B1M114
Isolate	+	-	B1M36
Subset 11	B1M40 marker set	C8 marker set	Assignment
Isolate	+	+	B1M40
Isolate	-	+	C8
Isolate	+	-	B1M40
Subset 12	B1M44 marker set	B1M32 marker set	Assignment
Isolate	+	+	B1M44
Isolate	-	+	B1M32
Isolate	+	-	B1M44
Subset 13	B1M48 marker set	B1M114 marker set	Assignment
Isolate	+	+	B1M48
Isolate	-	+	B1M114
Isolate	+	-	B1M48
Subset 14	B1M47 marker set	B1M46 marker set	Assignment
Isolate	+	+	B1M47
Isolate	-	+	B1M46
Isolate	+	-	B1M47
Subset 15	C1 marker set	B1M92 marker set	Assignment
Isolate	+	+	C1
Isolate	-	+	B1M92
Isolate	+	-	C1
Subset 16	C1 marker set	B1M11 marker set	Assignment
Isolate	+	+	C1
Isolate	-	+	B1M11
Isolate	+	-	C1
Subset 17	C1 marker set	CM5 marker set	Assignment
Isolate	+	+	C1
Isolate	-	+	CM5
Isolate	+	-	C1
Subset 18	C1 marker set	CM7 marker set	Assignment
Isolate	+	+	C1
Isolate	-	+	CM7
Isolate	+	-	C1
Subset 19	C1 marker set	DM8 marker set	Assignment
Isolate	+	+	C1
Isolate	-	+	DM8
Isolate	+	-	C1
Subset 20	C1 marker set	B1M31 marker set	Assignment
Isolate	+	+	C1
Isolate	-	+	B1M31
Isolate	+	-	C1
Subset 21	C1 marker set	B1M38 marker set	Assignment
Isolate	+	+	C1
Isolate	-	+	B1M38
Isolate	+	-	C1
Subset 22	C1 marker set	B1M118 marker set	Assignment
Isolate	+	+	C1
Isolate	-	+	B1M118
Isolate	+	-	C1
Subset 23	C12 marker set	CM4 marker set	Assignment
Isolate	+	+	C12
Isolate	-	+	CM4
Isolate	+	-	C12
Subset 24	C13 marker set	CM5 marker set	Assignment
Isolate	+	+	C13
Isolate	-	+	CM5
Isolate	+	-	C13
Subset 25	C13 marker set	B1M14 marker set	Assignment
Isolate	+	+	C13
Isolate	-	+	B1M14
Isolate	+	-	C13
Subset 26	C13 marker set	B1M49 marker set	Assignment
Isolate	+	+	C13
Isolate	-	+	B1M49
Isolate	+	-	C13
Subset 27	C13 marker set	B1M52 marker set	Assignment
Isolate	+	+	C13
Isolate	-	+	B1M52
Isolate	+	-	C13
Subset 28	C2 marker set	C1 marker set	Assignment
Isolate	+	+	C2
Isolate	-	+	C1
Isolate	+	-	C2
Subset 29	C2 marker set	B1M26 marker set	Assignment
Isolate	+	+	C2
Isolate	-	+	B1M26
Isolate	+	-	C2
Subset 30	C2 marker set	B2M5 marker set	Assignment
Isolate	+	+	C2
Isolate	-	+	B2M5
Isolate	+	-	C2
Subset 31	C2 marker set	C12 marker set	Assignment
Isolate	+	+	C2
Isolate	-	+	C12
Isolate	+	-	C2
Subset 32	C2 marker set	DM18 marker set	Assignment
Isolate	+	+	C2
Isolate	-	+	DM18
Isolate	+	-	C2
Subset 33	C2 marker set	GM1 marker set	Assignment
Isolate	+	+	C2
Isolate	-	+	GM1
Isolate	+	-	C2
Subset 34	C3 marker set	C1 marker set	Assignment
Isolate	+	+	C3
Isolate	-	+	C1
Isolate	+	-	C3
Subset 35	C3 marker set	B1M52 marker set	Assignment
Isolate	+	+	C3
Isolate	-	+	B1M52
Isolate	+	-	C3
Subset 36	C3 marker set	B1M77 marker set	Assignment
Isolate	+	+	C3
Isolate	-	+	B1M77
Isolate	+	-	C3
Subset 37	C3 marker set	CM5 marker set	Assignment
Isolate	+	+	C3
Isolate	-	+	CM5
Isolate	+	-	C3
Subset 38	C8 marker set	AM12 marker set	Assignment
Isolate	+	+	C8
Isolate	-	+	AM12
Isolate	+	-	C8
Subset 39	C8 marker set	DM8 marker set	Assignment
Isolate	+	+	C8
Isolate	-	+	DM8
Isolate	+	-	C8
Subset 40	C4 marker set	B1M78 marker set	Assignment
Isolate	+	+	C4
Isolate	-	+	B1M78
Isolate	+	-	C4
Subset 41	C4 marker set	B2M5 marker set	Assignment
Isolate	+	+	C4
Isolate	-	+	B2M5
Isolate	+	-	C4
Subset 42	C5 marker set	C1 marker set	Assignment
Isolate	+	+	C5
Isolate	-	+	C1
Isolate	+	-	C5
Subset 43	C5 marker set	B1M108 marker set	Assignment
Isolate	+	+	C5
Isolate	-	+	B1M108
Isolate	+	-	C5
Subset 44	C5 marker set	C6 marker set	Assignment
Isolate	+	+	C5
Isolate	-	+	C6
Isolate	+	-	C5
Subset 45	C5 marker set	B1M77 marker set	Assignment
Isolate	+	+	C5
Isolate	-	+	B1M77
Isolate	+	-	C5
Subset 46	C6 marker set	C1 marker set	Assignment
Isolate	+	+	C6
Isolate	-	+	C1
Isolate	+	-	C6
Subset 47	O157:H7 marker set	C7 marker set	Assignment
Isolate	+	+	O157:H7
Isolate	-	+	C7
Isolate	+	-	O157:H7
Subset 48	O157:H7 marker set	AM18 marker set	Assignment
Isolate	+	+	O157:H7
Isolate	-	+	AM18
Isolate	+	-	O157:H7
Subset 49	O157:H7 marker set	B1M118 marker set	Assignment
Isolate	+	+	O157:H7
Isolate	-	+	B1M118
Isolate	+	-	O157:H7
Subset 50	O157:H7 marker set	B1M25 marker set	Assignment
Isolate	+	+	O157:H7
Isolate	-	+	B1M25
Isolate	+	-	O157:H7
Subset 51	O157:H7 marker set	B1M31 marker set	Assignment
Isolate	+	+	O157:H7
Isolate	-	+	B1M31
Isolate	+	-	O157:H7
Subset 52	O157:H7 marker set	B1M92 marker set	Assignment
Isolate	+	+	O157:H7
Isolate	-	+	B1M92
Isolate	+	-	O157:H7
Subset 53	O157:H7 marker set	B2M7 marker set	Assignment
Isolate	+	+	O157:H7
Isolate	-	+	B2M7
Isolate	+	-	O157:H7
Subset 54	O157:H7 marker set	DM14 marker set	Assignment
Isolate	+	+	O157:H7
Isolate	-	+	DM14
Isolate	+	-	O157:H7
Subset 55	O157:H7 marker set	DM8 marker set	Assignment
Isolate	+	+	O157:H7
Isolate	-	+	DM8
Isolate	+	-	O157:H7
Subset 56	O157:H7 marker set	O103:H2 marker set	Assignment
Isolate	+	+	O157:H7
Isolate	-	+	O103:H2
Isolate	+	-	O157:H7
Subset 57	C18 marker set	O157:H7 marker set	Assignment
Isolate	+	+	C18
Isolate	-	+	O157:H7
Isolate	+	-	C18
Subset 58	C14 marker set	B2M11 marker set	Assignment
Isolate	+	+	C14
Isolate	-	+	B2M11
Isolate	+	-	C14
Subset 59	C17 marker set	B1M14 marker set	Assignment
Isolate	+	+	C17
Isolate	-	+	B1M14
Isolate	+	-	C17
Subset 60	C17 marker set	B1M33 marker set	Assignment
Isolate	+	+	C17
Isolate	-	+	B1M33
Isolate	+	-	C17
Subset 61	C17 marker set	B1M60 marker set	Assignment
Isolate	+	+	C17
Isolate	-	+	B1M60
Isolate	+	-	C17
Subset 62	B1M50 marker set	C17 marker set	Assignment
Isolate	+	+	B1M50
Isolate	-	+	C17
Isolate	+	-	B1M50
Subset 63	B1M74 marker set	DM9 marker set	Assignment
Isolate	+	+	B1M74
Isolate	-	+	DM9
Isolate	+	-	B1M74
Subset 64	B2M5 marker set	C1 marker set	Assignment
Isolate	+	+	B2M5
Isolate	-	+	C1
Isolate	+	-	B2M5
Subset 65	C7 marker set	B1M67 marker set	Assignment
Isolate	+	+	C7
Isolate	-	+	B1M67
Isolate	+	-	C7
Subset 66	C7 marker set	B2M11 marker set	Assignment
Isolate	+	+	C7
Isolate	-	+	B2M11
Isolate	+	-	C7
Subset 66	C7 marker set	C9 marker set	Assignment
Isolate	+	+	C7
Isolate	-	+	C9
Isolate	+	-	C7
Subset 67	B1M8 marker set	B1M9 marker set	Assignment
Isolate	+	+	B1M8
Isolate	-	+	B1M9
Isolate	+	-	B1M8
Subset 68	B1M82 marker set	B1M14 marker set	Assignment
Isolate	+	+	B1M82
Isolate	-	+	B1M14
Isolate	+	-	B1M82
Subset 69	B1M92 marker set	B1M93 marker set	Assignment
Isolate	+	+	B1M92
Isolate	-	+	B1M93
Isolate	+	-	B1M92
Subset 70	B1M94 marker set	EM6 marker set	Assignment
Isolate	+	+	B1M94
Isolate	-	+	EM6
Isolate	+	-	B1M94
Subset 71	B1M95 marker set	B1M94 marker set	Assignment
Isolate	+	+	B1M95
Isolate	-	+	B1M94
Isolate	+	-	B1M95
Subset 72	B1M5 marker set	B1M62 marker set	Assignment
Isolate	+	+	B1M5
Isolate	-	+	B1M62
Isolate	+	-	B1M5
Subset 73	B1M5 marker set	DM8 marker set	Assignment
Isolate	+	+	B1M5
Isolate	-	+	DM8
Isolate	+	-	B1M5
Subset 74	B1M50 marker set	B1M121 marker set	Assignment
Isolate	+	+	B1M50
Isolate	-	+	B1M121
Isolate	+	-	B1M50
Subset 75	B2M6 marker set	B1M27 marker set	Assignment
Isolate	+	+	B2M6
Isolate	-	+	B1M27
Isolate	+	-	B2M6
Subset 76	DM13 marker set	DM14 marker set	Assignment
Isolate	+	+	DM13
Isolate	-	+	DM14
Isolate	+	-	DM13
Subset 77	EM14 marker set	B1M122 marker set	Assignment
Isolate	+	+	EM14
Isolate	-	+	B1M122
Isolate	+	-	EM14
Subset 78	EM5 marker set	EM17 marker set	Assignment
Isolate	+	+	EM5
Isolate	-	+	B1M122
Isolate	+	-	EM5
Subset 79	CM2 marker set	CM1 marker set	Assignment
Isolate	+	+	CM2
Isolate	-	+	CM1
Isolate	+	-	CM2
Subset 80	GM3 marker set	DM8 marker set	Assignment
Isolate	+	+	GM3
Isolate	-	+	DM8
Isolate	+	-	GM3
Subset 81	C4 marker set	C1 marker set	Assignment
Isolate	+	+	C4
Isolate	-	+	C1
Isolate	+	-	C4
Subset 82	C7 marker set	C1 marker set	Assignment
Isolate	+	+	C7
Isolate	-	+	C1
Isolate	+	-	C7
Subset 83	C8 marker set	C7 marker set	Assignment
Isolate	+	+	C8
Isolate	-	+	C7
Isolate	+	-	C8
Subset 84	O157:H7 marker set	AM9 marker set	Assignment
Isolate	+	+	O157:H7
Isolate	-	+	AM9
Isolate	+	-	O157:H7
Subset 85	O157:H7 marker set	DM2 marker set	Assignment
Isolate	+	+	O157:H7
Isolate	-	+	DM2
Isolate	+	-	O157:H7
Subset 86	B1M41 marker set	C8 marker set	Assignment
Isolate	+	+	B1M41
Isolate	-	+	C8
Isolate	+	-	B1M41
Subset 87	B1M42 marker set	C8 marker set	Assignment
Isolate	+	+	B1M42
Isolate	-	+	C8
Isolate	+	-	B1M42
Subset 88	GM1 marker set	AM25 marker set	Assignment
Isolate	+	+	GM1
Isolate	-	+	AM25
Isolate	+	-	GM1
Subset 89	O103:H11 marker set	O26:H11 marker set	Assignment
Isolate	+	+	O103:H11
Isolate	-	+	O26:H11
Isolate	+	-	O103:H11
Subset 90	O118/O151:H16 marker set	O26:H11 marker set	Assignment
Isolate	+	+	O118/O151:H16
Isolate	-	+	O26:H11
Isolate	+	-	O118/O151:H16
Subset 91	O45:H2 marker set	O103:H2 marker set	Assignment
Isolate	+	+	O45:H2
Isolate	-	+	O103:H2
Isolate	+	-	O45:H2
